# Supplementary material for: Characteristics of human encounters and social mixing patterns relevant to infectious diseases spread by close contact: a survey in Southwest Uganda
Source: BMC Infect Dis. 2018 Apr 11;18:172. doi: 10.1186/s12879-018-3073-1 (PMC5896105; doi:10.1186/s12879-018-3073-1)
Supplement: Supplementary file 4 — Data. (CSV 476 kb) [file 12879_2018_3073_MOESM4_ESM.csv]

participant_id	cluster_id	occupation	day_surveyed	frequency_of_interaction	relationship	contact_type	total_time_contact	agecat_contact	agecat_participant	number_casual_contacts	distance_from_home	Rural
25	7	pre-school child	Tuesday	Daily or almost daily	Other relative	Physical	>4h	10-14y olds	<2y olds	0-9	0	Yes
25	7	pre-school child	Tuesday	Daily or almost daily	Household member	Physical	>4h	15-24y olds	<2y olds	0-9	0	Yes
25	7	pre-school child	Tuesday	Daily or almost daily	Household member	Physical	>4h	25-34y olds	<2y olds	0-9	0	Yes
25	7	pre-school child	Tuesday	Daily or almost daily	Household member	Physical	>4h	<2y olds	<2y olds	0-9	0	Yes
25	7	pre-school child	Tuesday	Daily or almost daily	Other relative	Physical	>4h	5-9y olds	<2y olds	0-9	0	Yes
25	7	pre-school child	Tuesday	Daily or almost daily	Other relative	Physical	>4h	10-14y olds	<2y olds	0-9	0	Yes
25	7	pre-school child	Tuesday	Daily or almost daily	Other relative	Physical	>4h	35-44y olds	<2y olds	0-9	0	Yes
30	7	agriculture	Tuesday	Daily or almost daily	Household member	Physical	>4h	15-24y olds	45-54Y olds	0-9	0	Yes
30	7	agriculture	Tuesday	Daily or almost daily	Other relative	Nonphysical	2h - <4h	65+y olds	45-54Y olds	0-9	0	Yes
30	7	agriculture	Tuesday	Daily or almost daily	Household member	Physical	>4h	15-24y olds	45-54Y olds	0-9	0	Yes
30	7	agriculture	Tuesday	At least once a week	Other relative	Nonphysical	2h - <4h	65+y olds	45-54Y olds	0-9	3.7	Yes
30	7	agriculture	Tuesday	Less than once a month	Other relative	Physical	>4h	45-54Y olds	45-54Y olds	0-9	0	Yes
30	7	agriculture	Tuesday	At least once a week	Other relative	Nonphysical	2h - <4h	65+y olds	45-54Y olds	0-9	3.7	Yes
102	1	agriculture	Tuesday	Daily or almost daily	Other relative	Nonphysical	>4h	15-24y olds	35-44y olds	20 - 29	0	No
102	1	agriculture	Tuesday	Daily or almost daily	Other relative	Nonphysical	>4h	15-24y olds	35-44y olds	20 - 29	0	No
102	1	agriculture	Tuesday	Daily or almost daily	Other relative	Nonphysical	>4h	15-24y olds	35-44y olds	20 - 29	0	No
102	1	agriculture	Tuesday	Daily or almost daily	Other relative	Nonphysical	>4h	25-34y olds	35-44y olds	20 - 29	0	No
102	1	agriculture	Tuesday	Daily or almost daily	Other	Nonphysical	>4h	35-44y olds	35-44y olds	20 - 29	0	No
102	1	agriculture	Tuesday	At least once a month	Other	Nonphysical	>4h	35-44y olds	35-44y olds	20 - 29	0	No
102	1	agriculture	Tuesday	Daily or almost daily	Household member	Physical	>4h	35-44y olds	35-44y olds	20 - 29	0	No
104	1	school college university student	Friday	Daily or almost daily	Friend	Physical	2h - <4h	5-9y olds	10-14y olds	0-9	0	No
104	1	school college university student	Friday	Daily or almost daily	Household member	Physical	>4h	35-44y olds	10-14y olds	0-9	0	No
104	1	school college university student	Friday	Daily or almost daily	Friend	Physical	2h - <4h	10-14y olds	10-14y olds	0-9	0	No
104	1	school college university student	Friday	Daily or almost daily	Friend	Physical	2h - <4h	10-14y olds	10-14y olds	0-9	0	No
104	1	school college university student	Friday	Daily or almost daily	Friend	Physical	2h - <4h	10-14y olds	10-14y olds	0-9	0	No
104	1	school college university student	Friday	Daily or almost daily	Household member	Physical	>4h	15-24y olds	10-14y olds	0-9	0	No
104	1	school college university student	Friday	Daily or almost daily	Friend	Physical	2h - <4h	10-14y olds	10-14y olds	0-9	0	No
106	1	shop worker	Tuesday	Daily or almost daily	Friend	Nonphysical	>4h	35-44y olds	35-44y olds	20 - 29	0	No
106	1	shop worker	Tuesday	Daily or almost daily	Friend	Nonphysical	>4h	25-34y olds	35-44y olds	20 - 29	0	No
106	1	shop worker	Tuesday	At least once a week	Other	Nonphysical	15mins - <1h	15-24y olds	35-44y olds	20 - 29	0	No
106	1	shop worker	Tuesday	Daily or almost daily	Household member	Physical	>4h	35-44y olds	35-44y olds	20 - 29	0	No
106	1	shop worker	Tuesday	At least once a week	Other	Nonphysical	2h - <4h	25-34y olds	35-44y olds	20 - 29	0	No
110	1	shop worker	Tuesday	Daily or almost daily	Household member	Physical	>4h	45-54Y olds	35-44y olds	0-9	0	No
110	1	shop worker	Tuesday	Daily or almost daily	Other	Nonphysical	2h - <4h	35-44y olds	35-44y olds	0-9	0	No
110	1	shop worker	Tuesday	Daily or almost daily	Other	Nonphysical	2h - <4h	25-34y olds	35-44y olds	0-9	0	No
110	1	shop worker	Tuesday	Daily or almost daily	Household member	Physical	>4h	25-34y olds	35-44y olds	0-9	0	No
110	1	shop worker	Tuesday	Daily or almost daily	Household member	Physical	>4h	15-24y olds	35-44y olds	0-9	0	No
110	1	shop worker	Tuesday	Daily or almost daily	Household member	Physical	>4h	5-9y olds	35-44y olds	0-9	0	No
110	1	shop worker	Tuesday	Daily or almost daily	Other	Nonphysical	2h - <4h	15-24y olds	35-44y olds	0-9	0	No
110	1	shop worker	Tuesday	Daily or almost daily	Household member	Physical	>4h	15-24y olds	35-44y olds	0-9	0	No
113	1	school college university student	Friday	Daily or almost daily	Friend	Physical	>4h	15-24y olds	5-9y olds	Oct-19	0	No
113	1	school college university student	Friday	Daily or almost daily	Friend	Physical	>4h	5-9y olds	5-9y olds	Oct-19	0	No
113	1	school college university student	Friday	Daily or almost daily	Friend	Physical	>4h	15-24y olds	5-9y olds	Oct-19	0	No
113	1	school college university student	Friday	Daily or almost daily	Household member	Physical	>4h	15-24y olds	5-9y olds	Oct-19	0	No
113	1	school college university student	Friday	Daily or almost daily	Household member	Physical	>4h	45-54Y olds	5-9y olds	Oct-19	0	No
113	1	school college university student	Friday	Daily or almost daily	Household member	Physical	>4h	45-54Y olds	5-9y olds	Oct-19	0	No
113	1	school college university student	Friday	Daily or almost daily	Friend	Physical	>4h	10-14y olds	5-9y olds	Oct-19	0	No
113	1	school college university student	Friday	Daily or almost daily	Friend	Physical	>4h	15-24y olds	5-9y olds	Oct-19	0	No
113	1	school college university student	Friday	Daily or almost daily	Friend	Physical	>4h	5-9y olds	5-9y olds	Oct-19	0	No
117	1	shop worker	Tuesday	Daily or almost daily	Other	Physical	>4h	25-34y olds	25-34y olds	0-9	0	No
117	1	shop worker	Tuesday	Daily or almost daily	Other	Physical	>4h	25-34y olds	25-34y olds	0-9	0	No
117	1	shop worker	Tuesday	Daily or almost daily	Household member	Physical	>4h	10-14y olds	25-34y olds	0-9	0	No
117	1	shop worker	Tuesday	Daily or almost daily	Other	Physical	>4h	25-34y olds	25-34y olds	0-9	0	No
117	1	shop worker	Tuesday	Daily or almost daily	Other	Physical	>4h	25-34y olds	25-34y olds	0-9	0	No
117	1	shop worker	Tuesday	Daily or almost daily	Other	Physical	>4h	35-44y olds	25-34y olds	0-9	0	No
117	1	shop worker	Tuesday	Daily or almost daily	Household member	Physical	>4h	10-14y olds	25-34y olds	0-9	0	No
117	1	shop worker	Tuesday	Daily or almost daily	Household member	Physical	>4h	35-44y olds	25-34y olds	0-9	0	No
120	1	school college university student	Friday	Daily or almost daily	Household member	Physical	>4h	2-4y olds	2-4y olds	30+	0	No
120	1	school college university student	Friday	Daily or almost daily	Household member	Physical	>4h	25-34y olds	2-4y olds	30+	0	No
120	1	school college university student	Friday	Daily or almost daily	Friend	Physical	>4h	2-4y olds	2-4y olds	30+	0	No
120	1	school college university student	Friday	Daily or almost daily	Friend	Physical	15mins - <1h	5-9y olds	2-4y olds	30+	0	No
120	1	school college university student	Friday	Daily or almost daily	Friend	Physical	1h - <2h	5-9y olds	2-4y olds	30+	0	No
120	1	school college university student	Friday	Daily or almost daily	Friend	Physical	15mins - <1h	5-9y olds	2-4y olds	30+	0	No
120	1	school college university student	Friday	Daily or almost daily	Friend	Physical	15mins - <1h	2-4y olds	2-4y olds	30+	0	No
120	1	school college university student	Friday	Daily or almost daily	Household member	Physical	>4h	15-24y olds	2-4y olds	30+	0	No
120	1	school college university student	Friday	Daily or almost daily	Friend	Physical	>4h	2-4y olds	2-4y olds	30+	0	No
120	1	school college university student	Friday	Daily or almost daily	Friend	Physical	>4h	2-4y olds	2-4y olds	30+	0	No
121	1	housewife	Tuesday	Daily or almost daily	Household member	Physical	>4h	10-14y olds	25-34y olds	0-9	0	No
121	1	housewife	Tuesday	Daily or almost daily	Household member	Physical	>4h	5-9y olds	25-34y olds	0-9	0	No
129	1	housewife	Tuesday	Daily or almost daily	Household member	Physical	>4h	15-24y olds	25-34y olds	0-9	0	No
129	1	housewife	Tuesday	Daily or almost daily	Household member	Physical	>4h	5-9y olds	25-34y olds	0-9	0	No
129	1	housewife	Tuesday	Daily or almost daily	Household member	Physical	>4h	2-4y olds	25-34y olds	0-9	0	No
129	1	housewife	Tuesday	Daily or almost daily	Household member	Physical	>4h	25-34y olds	25-34y olds	0-9	0	No
202	2	shop worker	Tuesday	Daily or almost daily	Household member	Physical	>4h	25-34y olds	15-24y olds	Oct-19	0	No
202	2	shop worker	Tuesday	Daily or almost daily	Other	Nonphysical	>4h	15-24y olds	15-24y olds	Oct-19	0	No
202	2	shop worker	Tuesday	Daily or almost daily	Other	Nonphysical	>4h	25-34y olds	15-24y olds	Oct-19	0	No
206	2	shop worker	Tuesday	Daily or almost daily	Household member	Physical	>4h	35-44y olds	25-34y olds	0-9	0	No
206	2	shop worker	Tuesday	Daily or almost daily	Household member	Physical	>4h	2-4y olds	25-34y olds	0-9	0	No
206	2	shop worker	Tuesday	Daily or almost daily	Household member	Physical	>4h	5-9y olds	25-34y olds	0-9	0	No
210	2	shop worker	Tuesday	Daily or almost daily	Household member	Physical	>4h	5-9y olds	35-44y olds	Oct-19	0	No
210	2	shop worker	Tuesday	Daily or almost daily	Household member	Physical	>4h	45-54Y olds	35-44y olds	Oct-19	0	No
210	2	shop worker	Tuesday	Daily or almost daily	Friend	Nonphysical	1h - <2h	45-54Y olds	35-44y olds	Oct-19	0	No
212	2	pre-school child	Friday	Daily or almost daily	Friend	Physical	2h - <4h	2-4y olds	2-4y olds	0-9	4.1	No
212	2	pre-school child	Friday	Daily or almost daily	Household member	Physical	2h - <4h	25-34y olds	2-4y olds	0-9	0	No
212	2	pre-school child	Friday	Daily or almost daily	Household member	Physical	2h - <4h	15-24y olds	2-4y olds	0-9	0	No
212	2	pre-school child	Friday	Daily or almost daily	Friend	Physical	2h - <4h	2-4y olds	2-4y olds	0-9	4.1	No
217	2	others	Tuesday	At least once a month	Other relative	Nonphysical	15mins - <1h	55-64y olds	15-24y olds	0-9	1.6	No
217	2	others	Tuesday	Never met before	Other	Nonphysical	<15mins	15-24y olds	15-24y olds	0-9	4.7	No
217	2	others	Tuesday	Daily or almost daily	Household member	Physical	2h - <4h	25-34y olds	15-24y olds	0-9	0	No
217	2	others	Tuesday	Daily or almost daily	Household member	Physical	1h - <2h	2-4y olds	15-24y olds	0-9	0	No
217	2	others	Tuesday	Daily or almost daily	Household member	Nonphysical	1h - <2h	2-4y olds	15-24y olds	0-9	0	No
217	2	others	Tuesday	Never met before	Other	Nonphysical	<15mins	15-24y olds	15-24y olds	0-9	4.7	No
217	2	others	Tuesday	At least once a month	Other relative	Nonphysical	15mins - <1h	15-24y olds	15-24y olds	0-9	1.6	No
221	2	school college university student	Tuesday	Daily or almost daily	Other	Physical	15mins - <1h	25-34y olds	15-24y olds	Don't know	0	No
221	2	school college university student	Tuesday	Daily or almost daily	Household member	Nonphysical	>4h	15-24y olds	15-24y olds	Don't know	0	No
221	2	school college university student	Tuesday	Daily or almost daily	Friend	Nonphysical	2h - <4h	15-24y olds	15-24y olds	Don't know	0	No
223	2	school college university student	Tuesday	Daily or almost daily	Colleague or schoolmate	Physical	2h - <4h	5-9y olds	5-9y olds	Don't know	0	No
223	2	school college university student	Tuesday	Daily or almost daily	Colleague or schoolmate	Physical	2h - <4h	5-9y olds	5-9y olds	Don't know	0	No
223	2	school college university student	Tuesday	Daily or almost daily	Household member	Physical	>4h	10-14y olds	5-9y olds	Don't know	0	No
223	2	school college university student	Tuesday	Daily or almost daily	Household member	Physical	>4h	2-4y olds	5-9y olds	Don't know	0	No
223	2	school college university student	Tuesday	Daily or almost daily	Household member	Physical	>4h	5-9y olds	5-9y olds	Don't know	0	No
223	2	school college university student	Tuesday	Daily or almost daily	Household member	Physical	>4h	15-24y olds	5-9y olds	Don't know	0	No
223	2	school college university student	Tuesday	Daily or almost daily	Colleague or schoolmate	Physical	2h - <4h	15-24y olds	5-9y olds	Don't know	0	No
223	2	school college university student	Tuesday	Daily or almost daily	Household member	Physical	>4h	35-44y olds	5-9y olds	Don't know	0	No
223	2	school college university student	Tuesday	Daily or almost daily	Household member	Physical	>4h	35-44y olds	5-9y olds	Don't know	0	No
223	2	school college university student	Tuesday	Daily or almost daily	Household member	Physical	>4h	2-4y olds	5-9y olds	Don't know	0	No
223	2	school college university student	Tuesday	Daily or almost daily	Colleague or schoolmate	Physical	2h - <4h	5-9y olds	5-9y olds	Don't know	0	No
302	3	others	Thursday	Less than once a month	Other	Nonphysical	1h - <2h	35-44y olds	25-34y olds	20 - 29	0	No
302	3	others	Thursday	At least once a week	Friend	Nonphysical	1h - <2h	25-34y olds	25-34y olds	20 - 29	0	No
302	3	others	Thursday	Daily or almost daily	Other	Nonphysical	1h - <2h	10-14y olds	25-34y olds	20 - 29	0	No
302	3	others	Thursday	At least once a week	Friend	Nonphysical	<15mins	35-44y olds	25-34y olds	20 - 29	0	No
302	3	others	Thursday	At least once a month	Other	Nonphysical	>4h	25-34y olds	25-34y olds	20 - 29	0	No
302	3	others	Thursday	Daily or almost daily	Other	Nonphysical	1h - <2h	15-24y olds	25-34y olds	20 - 29	0	No
302	3	others	Thursday	Daily or almost daily	Household member	Physical	>4h	5-9y olds	25-34y olds	20 - 29	0	No
302	3	others	Thursday	Daily or almost daily	Household member	Physical	>4h	15-24y olds	25-34y olds	20 - 29	0	No
302	3	others	Thursday	Daily or almost daily	Household member	Physical	>4h	25-34y olds	25-34y olds	20 - 29	0	No
304	3	pre-school child	Thursday	Daily or almost daily	Friend	Nonphysical	1h - <2h	5-9y olds	5-9y olds	Oct-19	0	No
304	3	pre-school child	Thursday	Daily or almost daily	Friend	Nonphysical	1h - <2h	25-34y olds	5-9y olds	Oct-19	0	No
304	3	pre-school child	Thursday	Daily or almost daily	Household member	Physical	>4h	45-54Y olds	5-9y olds	Oct-19	0	No
304	3	pre-school child	Thursday	Daily or almost daily	Household member	Physical	>4h	5-9y olds	5-9y olds	Oct-19	0	No
304	3	pre-school child	Thursday	Daily or almost daily	Household member	Physical	>4h	5-9y olds	5-9y olds	Oct-19	0	No
304	3	pre-school child	Thursday	Daily or almost daily	Friend	Nonphysical	15mins - <1h	10-14y olds	5-9y olds	Oct-19	0	No
304	3	pre-school child	Thursday	Daily or almost daily	Household member	Physical	>4h	10-14y olds	5-9y olds	Oct-19	0	No
304	3	pre-school child	Thursday	Daily or almost daily	Friend	Nonphysical	1h - <2h	5-9y olds	5-9y olds	Oct-19	0	No
304	3	pre-school child	Thursday	Daily or almost daily	Household member	Physical	>4h	45-54Y olds	5-9y olds	Oct-19	0	No
306	3	shop worker	Thursday	Daily or almost daily	Friend	Nonphysical	>4h	15-24y olds	15-24y olds	0-9	0	No
306	3	shop worker	Thursday	Daily or almost daily	Friend	Nonphysical	>4h	25-34y olds	15-24y olds	0-9	0	No
306	3	shop worker	Thursday	Daily or almost daily	Household member	Physical	>4h	5-9y olds	15-24y olds	0-9	0	No
306	3	shop worker	Thursday	Daily or almost daily	Household member	Physical	>4h	25-34y olds	15-24y olds	0-9	0	No
306	3	shop worker	Thursday	Daily or almost daily	Household member	Physical	>4h	2-4y olds	15-24y olds	0-9	0	No
310	3	office worker	Thursday	At least once a week	Other relative	Physical	1h - <2h	45-54Y olds	35-44y olds	20 - 29	4.3	No
310	3	office worker	Thursday	Daily or almost daily	Household member	Physical	>4h	5-9y olds	35-44y olds	20 - 29	0	No
310	3	office worker	Thursday	Daily or almost daily	Household member	Physical	>4h	10-14y olds	35-44y olds	20 - 29	0	No
310	3	office worker	Thursday	At least once a week	Other relative	Nonphysical	15mins - <1h	35-44y olds	35-44y olds	20 - 29	4.3	No
310	3	office worker	Thursday	Daily or almost daily	Household member	Physical	>4h	<2y olds	35-44y olds	20 - 29	0	No
310	3	office worker	Thursday	At least once a week	Other relative	Nonphysical	15mins - <1h	25-34y olds	35-44y olds	20 - 29	4.3	No
310	3	office worker	Thursday	Daily or almost daily	Other	Nonphysical	>4h	35-44y olds	35-44y olds	20 - 29	0	No
310	3	office worker	Thursday	At least once a week	Other relative	Nonphysical	15mins - <1h	15-24y olds	35-44y olds	20 - 29	4.3	No
310	3	office worker	Thursday	Daily or almost daily	Household member	Physical	>4h	25-34y olds	35-44y olds	20 - 29	0	No
310	3	office worker	Thursday	Daily or almost daily	Other	Nonphysical	>4h	10-14y olds	35-44y olds	20 - 29	0	No
310	3	office worker	Thursday	Daily or almost daily	Friend	Nonphysical	>4h	25-34y olds	35-44y olds	20 - 29	0	No
310	3	office worker	Thursday	At least once a week	Other relative	Nonphysical	15mins - <1h	45-54Y olds	35-44y olds	20 - 29	4.3	No
310	3	office worker	Thursday	Daily or almost daily	Friend	Nonphysical	>4h	35-44y olds	35-44y olds	20 - 29	0	No
313	3	school college university student	Friday	Daily or almost daily	Friend	Physical	>4h	2-4y olds	5-9y olds	20 - 29	0	No
313	3	school college university student	Friday	Daily or almost daily	Friend	Physical	>4h	5-9y olds	5-9y olds	20 - 29	0	No
313	3	school college university student	Friday	Daily or almost daily	Household member	Physical	>4h	15-24y olds	5-9y olds	20 - 29	0	No
313	3	school college university student	Friday	Daily or almost daily	Household member	Physical	>4h	15-24y olds	5-9y olds	20 - 29	0	No
313	3	school college university student	Friday	Daily or almost daily	Friend	Physical	>4h	5-9y olds	5-9y olds	20 - 29	0	No
313	3	school college university student	Friday	Daily or almost daily	Household member	Physical	>4h	35-44y olds	5-9y olds	20 - 29	0	No
313	3	school college university student	Friday	Daily or almost daily	Friend	Physical	>4h	5-9y olds	5-9y olds	20 - 29	4.1	No
313	3	school college university student	Friday	Daily or almost daily	Friend	Physical	>4h	5-9y olds	5-9y olds	20 - 29	4.1	No
313	3	school college university student	Friday	Daily or almost daily	Friend	Physical	>4h	5-9y olds	5-9y olds	20 - 29	4.1	No
313	3	school college university student	Friday	Daily or almost daily	Friend	Physical	>4h	10-14y olds	5-9y olds	20 - 29	4.1	No
313	3	school college university student	Friday	Daily or almost daily	Household member	Physical	>4h	45-54Y olds	5-9y olds	20 - 29	0	No
313	3	school college university student	Friday	Daily or almost daily	Friend	Physical	>4h	5-9y olds	5-9y olds	20 - 29	0	No
313	3	school college university student	Friday	Daily or almost daily	Household member	Physical	>4h	15-24y olds	5-9y olds	20 - 29	0	No
314	3	others	Thursday	Daily or almost daily	Household member	Physical	>4h	25-34y olds	<2y olds	0-9	0	No
314	3	others	Thursday	Daily or almost daily	Household member	Physical	>4h	25-34y olds	<2y olds	0-9	0	No
314	3	others	Thursday	Daily or almost daily	Friend	Physical	>4h	35-44y olds	<2y olds	0-9	0	No
317	3	shop worker	Thursday	At least once a week	Colleague or schoolmate	Physical	2h - <4h	25-34y olds	15-24y olds	Don't know	30.9	No
317	3	shop worker	Thursday	At least once a week	Colleague or schoolmate	Physical	2h - <4h	25-34y olds	15-24y olds	Don't know	30.9	No
317	3	shop worker	Thursday	At least once a week	Colleague or schoolmate	Physical	2h - <4h	25-34y olds	15-24y olds	Don't know	30.9	No
325	3	pre-school child	Thursday	Daily or almost daily	Household member	Physical	>4h	25-34y olds	<2y olds	0-9	0	No
325	3	pre-school child	Thursday	Daily or almost daily	Household member	Physical	>4h	25-34y olds	<2y olds	0-9	0	No
402	4	shop worker	Thursday	At least once a week	Other	Nonphysical	2h - <4h	35-44y olds	25-34y olds	Don't know	0	No
402	4	shop worker	Thursday	At least once a week	Other	Nonphysical	<15mins	35-44y olds	25-34y olds	Don't know	0	No
402	4	shop worker	Thursday	Daily or almost daily	Household member	Physical	>4h	2-4y olds	25-34y olds	Don't know	0	No
402	4	shop worker	Thursday	At least once a week	Other	Nonphysical	2h - <4h	25-34y olds	25-34y olds	Don't know	0	No
402	4	shop worker	Thursday	Daily or almost daily	Household member	Physical	>4h	5-9y olds	25-34y olds	Don't know	0	No
402	4	shop worker	Thursday	Daily or almost daily	Other	Physical	15mins - <1h	15-24y olds	25-34y olds	Don't know	0	No
402	4	shop worker	Thursday	At least once a week	Other	Nonphysical	15mins - <1h	25-34y olds	25-34y olds	Don't know	0	No
402	4	shop worker	Thursday	Daily or almost daily	Other	Nonphysical	15mins - <1h	35-44y olds	25-34y olds	Don't know	0	No
402	4	shop worker	Thursday	At least once a week	Other	Nonphysical	2h - <4h	25-34y olds	25-34y olds	Don't know	0	No
402	4	shop worker	Thursday	At least once a week	Other	Nonphysical	2h - <4h	25-34y olds	25-34y olds	Don't know	0	No
402	4	shop worker	Thursday	Daily or almost daily	Household member	Physical	>4h	25-34y olds	25-34y olds	Don't know	0	No
402	4	shop worker	Thursday	At least once a week	Other	Nonphysical	2h - <4h	55-64y olds	25-34y olds	Don't know	0	No
402	4	shop worker	Thursday	Daily or almost daily	Other	Nonphysical	<15mins	15-24y olds	25-34y olds	Don't know	0	No
402	4	shop worker	Thursday	At least once a week	Other	Nonphysical	15mins - <1h	25-34y olds	25-34y olds	Don't know	0	No
402	4	shop worker	Thursday	Daily or almost daily	Other	Nonphysical	15mins - <1h	45-54Y olds	25-34y olds	Don't know	0	No
402	4	shop worker	Thursday	Daily or almost daily	Other	Nonphysical	1h - <2h	35-44y olds	25-34y olds	Don't know	0	No
402	4	shop worker	Thursday	At least once a week	Other	Nonphysical	2h - <4h	35-44y olds	25-34y olds	Don't know	0	No
402	4	shop worker	Thursday	At least once a week	Other	Nonphysical	2h - <4h	25-34y olds	25-34y olds	Don't know	0	No
402	4	shop worker	Thursday	Daily or almost daily	Other	Nonphysical	15mins - <1h	25-34y olds	25-34y olds	Don't know	0	No
404	4	school college university student	Thursday	Daily or almost daily	Colleague or schoolmate	Physical	>4h	5-9y olds	5-9y olds	20 - 29	0	No
404	4	school college university student	Thursday	Daily or almost daily	Colleague or schoolmate	Physical	>4h	5-9y olds	5-9y olds	20 - 29	0	No
404	4	school college university student	Thursday	Daily or almost daily	Colleague or schoolmate	Physical	>4h	5-9y olds	5-9y olds	20 - 29	0	No
404	4	school college university student	Thursday	Daily or almost daily	Colleague or schoolmate	Physical	>4h	5-9y olds	5-9y olds	20 - 29	0	No
404	4	school college university student	Thursday	Daily or almost daily	Household member	Physical	>4h	5-9y olds	5-9y olds	20 - 29	0	No
404	4	school college university student	Thursday	Daily or almost daily	Colleague or schoolmate	Physical	>4h	5-9y olds	5-9y olds	20 - 29	0	No
404	4	school college university student	Thursday	Daily or almost daily	Colleague or schoolmate	Physical	>4h	5-9y olds	5-9y olds	20 - 29	0	No
404	4	school college university student	Thursday	Daily or almost daily	Colleague or schoolmate	Physical	>4h	5-9y olds	5-9y olds	20 - 29	0	No
404	4	school college university student	Thursday	Daily or almost daily	Household member	Physical	>4h	45-54Y olds	5-9y olds	20 - 29	0	No
404	4	school college university student	Thursday	Daily or almost daily	Household member	Physical	>4h	10-14y olds	5-9y olds	20 - 29	0	No
406	4	manual worker	Thursday	Daily or almost daily	Household member	Nonphysical	>4h	15-24y olds	15-24y olds	Don't know	0	No
406	4	manual worker	Thursday	Daily or almost daily	Other	Nonphysical	15mins - <1h	25-34y olds	15-24y olds	Don't know	0	No
406	4	manual worker	Thursday	Daily or almost daily	Household member	Nonphysical	>4h	15-24y olds	15-24y olds	Don't know	0	No
406	4	manual worker	Thursday	Daily or almost daily	Household member	Nonphysical	>4h	35-44y olds	15-24y olds	Don't know	0	No
406	4	manual worker	Thursday	Never met before	Other	Nonphysical	15mins - <1h	35-44y olds	15-24y olds	Don't know	0	No
410	4	shop worker	Thursday	Daily or almost daily	Other	Nonphysical	2h - <4h	15-24y olds	25-34y olds	Oct-19	0	No
410	4	shop worker	Thursday	At least once a week	Other	Nonphysical	<15mins	25-34y olds	25-34y olds	Oct-19	0	No
410	4	shop worker	Thursday	Daily or almost daily	Other	Nonphysical	2h - <4h	15-24y olds	25-34y olds	Oct-19	0	No
410	4	shop worker	Thursday	Daily or almost daily	Household member	Physical	>4h	25-34y olds	25-34y olds	Oct-19	0	No
410	4	shop worker	Thursday	Daily or almost daily	Other	Nonphysical	<15mins	25-34y olds	25-34y olds	Oct-19	0	No
410	4	shop worker	Thursday	At least once a week	Other	Nonphysical	<15mins	35-44y olds	25-34y olds	Oct-19	0	No
410	4	shop worker	Thursday	Daily or almost daily	Friend	Nonphysical	2h - <4h	15-24y olds	25-34y olds	Oct-19	0	No
410	4	shop worker	Thursday	Daily or almost daily	Other	Nonphysical	<15mins	35-44y olds	25-34y olds	Oct-19	0	No
412	4	pre-school child	Thursday	Daily or almost daily	Household member	Physical	>4h	5-9y olds	2-4y olds	0-9	0	No
412	4	pre-school child	Thursday	Daily or almost daily	Household member	Physical	>4h	25-34y olds	2-4y olds	0-9	0	No
412	4	pre-school child	Thursday	Daily or almost daily	Household member	Physical	>4h	2-4y olds	2-4y olds	0-9	0	No
412	4	pre-school child	Thursday	Daily or almost daily	Household member	Physical	>4h	25-34y olds	2-4y olds	0-9	0	No
412	4	pre-school child	Thursday	Daily or almost daily	Household member	Physical	>4h	15-24y olds	2-4y olds	0-9	0	No
412	4	pre-school child	Thursday	Daily or almost daily	Household member	Physical	>4h	10-14y olds	2-4y olds	0-9	0	No
417	4	shop worker	Thursday	Daily or almost daily	Household member	Physical	>4h	25-34y olds	25-34y olds	30+	0	No
417	4	shop worker	Thursday	Daily or almost daily	Household member	Physical	>4h	5-9y olds	25-34y olds	30+	0	No
417	4	shop worker	Thursday	Daily or almost daily	Household member	Physical	>4h	2-4y olds	25-34y olds	30+	0	No
417	4	shop worker	Thursday	Daily or almost daily	Household member	Physical	>4h	2-4y olds	25-34y olds	30+	0	No
421	4	shop worker	Thursday	At least once a month	Other	Nonphysical	<15mins	15-24y olds	25-34y olds	0-9	0	No
421	4	shop worker	Thursday	Daily or almost daily	Household member	Physical	>4h	45-54Y olds	25-34y olds	0-9	0	No
421	4	shop worker	Thursday	Daily or almost daily	Household member	Physical	>4h	5-9y olds	25-34y olds	0-9	0	No
421	4	shop worker	Thursday	At least once a week	Friend	Nonphysical	15mins - <1h	15-24y olds	25-34y olds	0-9	5.5	No
421	4	shop worker	Thursday	Never met before	Other	Physical	15mins - <1h	15-24y olds	25-34y olds	0-9	5.5	No
421	4	shop worker	Thursday	At least once a week	Other	Nonphysical	<15mins	25-34y olds	25-34y olds	0-9	0	No
421	4	shop worker	Thursday	At least once a week	Other	Physical	1h - <2h	25-34y olds	25-34y olds	0-9	5.5	No
423	4	school college university student	Friday	Daily or almost daily	Household member	Physical	>4h	2-4y olds	5-9y olds	0-9	0	No
423	4	school college university student	Friday	Daily or almost daily	Household member	Physical	>4h	5-9y olds	5-9y olds	0-9	0	No
423	4	school college university student	Friday	Daily or almost daily	Household member	Physical	>4h	25-34y olds	5-9y olds	0-9	0	No
423	4	school college university student	Friday	Daily or almost daily	Household member	Physical	>4h	25-34y olds	5-9y olds	0-9	0	No
423	4	school college university student	Friday	Daily or almost daily	Household member	Physical	>4h	5-9y olds	5-9y olds	0-9	0	No
427	4	school college university student	Friday	Daily or almost daily	Colleague or schoolmate	Physical	15mins - <1h	5-9y olds	5-9y olds	0-9	0	No
427	4	school college university student	Friday	Daily or almost daily	Colleague or schoolmate	Physical	2h - <4h	5-9y olds	5-9y olds	0-9	0	No
427	4	school college university student	Friday	Daily or almost daily	Household member	Physical	>4h	15-24y olds	5-9y olds	0-9	0	No
427	4	school college university student	Friday	Daily or almost daily	Household member	Physical	>4h	45-54Y olds	5-9y olds	0-9	0	No
502	5	office worker	Sunday	Daily or almost daily	Household member	Physical	>4h	25-34y olds	35-44y olds	0-9	0	Yes
502	5	office worker	Sunday	At least once a week	Friend	Physical	15mins - <1h	35-44y olds	35-44y olds	0-9	5.6	Yes
502	5	office worker	Sunday	Daily or almost daily	Household member	Nonphysical	>4h	10-14y olds	35-44y olds	0-9	0	Yes
502	5	office worker	Sunday	At least once a week	Friend	Physical	1h - <2h	45-54Y olds	35-44y olds	0-9	5.6	Yes
502	5	office worker	Sunday	Daily or almost daily	Household member	Nonphysical	>4h	5-9y olds	35-44y olds	0-9	0	Yes
502	5	office worker	Sunday	At least once a week	Friend	Physical	>4h	55-64y olds	35-44y olds	0-9	5.6	Yes
502	5	office worker	Sunday	At least once a month	Friend	Nonphysical	1h - <2h	25-34y olds	35-44y olds	0-9	5.6	Yes
502	5	office worker	Sunday	Daily or almost daily	Friend	Physical	2h - <4h	35-44y olds	35-44y olds	0-9	5.6	Yes
502	5	office worker	Sunday	At least once a week	Other relative	Nonphysical	1h - <2h	55-64y olds	35-44y olds	0-9	0	Yes
504	5	school college university student	Sunday	Daily or almost daily	Friend	Nonphysical	>4h	5-9y olds	5-9y olds	0-9	0	Yes
504	5	school college university student	Sunday	Daily or almost daily	Friend	Nonphysical	>4h	10-14y olds	5-9y olds	0-9	0	Yes
504	5	school college university student	Sunday	Daily or almost daily	Household member	Physical	>4h	5-9y olds	5-9y olds	0-9	0	Yes
504	5	school college university student	Sunday	Daily or almost daily	Friend	Nonphysical	>4h	45-54Y olds	5-9y olds	0-9	0	Yes
504	5	school college university student	Sunday	Daily or almost daily	Friend	Physical	>4h	45-54Y olds	5-9y olds	0-9	0	Yes
504	5	school college university student	Sunday	Daily or almost daily	Friend	Physical	>4h	10-14y olds	5-9y olds	0-9	0	Yes
504	5	school college university student	Sunday	Daily or almost daily	Friend	Physical	>4h	5-9y olds	5-9y olds	0-9	0	Yes
504	5	school college university student	Sunday	Daily or almost daily	Friend	Nonphysical	>4h	10-14y olds	5-9y olds	0-9	0	Yes
506	5	manual worker	Monday	Daily or almost daily	Household member	Physical	>4h	10-14y olds	35-44y olds	0-9	0	Yes
506	5	manual worker	Monday	At least once a week	Friend	Nonphysical	>4h	15-24y olds	35-44y olds	0-9	0	Yes
506	5	manual worker	Monday	Daily or almost daily	Household member	Physical	>4h	15-24y olds	35-44y olds	0-9	0	Yes
506	5	manual worker	Monday	Daily or almost daily	Household member	Physical	>4h	10-14y olds	35-44y olds	0-9	0	Yes
510	5	housewife	Sunday	Daily or almost daily	Household member	Physical	>4h	25-34y olds	25-34y olds	0-9	0	Yes
510	5	housewife	Sunday	Daily or almost daily	Friend	Physical	>4h	15-24y olds	25-34y olds	0-9	0	Yes
510	5	housewife	Sunday	Daily or almost daily	Friend	Physical	>4h	25-34y olds	25-34y olds	0-9	0	Yes
510	5	housewife	Sunday	Daily or almost daily	Household member	Physical	>4h	15-24y olds	25-34y olds	0-9	0	Yes
510	5	housewife	Sunday	Daily or almost daily	Friend	Nonphysical	>4h	25-34y olds	25-34y olds	0-9	0	Yes
510	5	housewife	Sunday	Daily or almost daily	Household member	Physical	>4h	10-14y olds	25-34y olds	0-9	0	Yes
510	5	housewife	Sunday	Daily or almost daily	Friend	Nonphysical	>4h	15-24y olds	25-34y olds	0-9	0	Yes
510	5	housewife	Sunday	Daily or almost daily	Colleague or schoolmate	Nonphysical	>4h	25-34y olds	25-34y olds	0-9	0	Yes
513	5	school college university student	Friday	Daily or almost daily	Household member	Physical	>4h	15-24y olds	5-9y olds	Oct-19	0	Yes
513	5	school college university student	Friday	Daily or almost daily	Household member	Physical	>4h	45-54Y olds	5-9y olds	Oct-19	0	Yes
513	5	school college university student	Friday	Daily or almost daily	Household member	Physical	>4h	45-54Y olds	5-9y olds	Oct-19	0	Yes
514	5	others	Sunday	Daily or almost daily	Household member	Physical	>4h	25-34y olds	<2y olds	0-9	0	Yes
514	5	others	Sunday	Daily or almost daily	Other	Physical	>4h	25-34y olds	<2y olds	0-9	0	Yes
514	5	others	Sunday	Daily or almost daily	Other relative	Physical	>4h	5-9y olds	<2y olds	0-9	0	Yes
514	5	others	Sunday	Daily or almost daily	Household member	Physical	>4h	2-4y olds	<2y olds	0-9	0	Yes
514	5	others	Sunday	Daily or almost daily	Household member	Physical	>4h	15-24y olds	<2y olds	0-9	0	Yes
517	5	others	Sunday	At least once a week	Friend	Nonphysical	1h - <2h	25-34y olds	15-24y olds	Oct-19	0	Yes
517	5	others	Sunday	Daily or almost daily	Other relative	Nonphysical	2h - <4h	55-64y olds	15-24y olds	Oct-19	0	Yes
517	5	others	Sunday	Daily or almost daily	Friend	Nonphysical	2h - <4h	25-34y olds	15-24y olds	Oct-19	0	Yes
517	5	others	Sunday	At least once a week	Other relative	Physical	2h - <4h	15-24y olds	15-24y olds	Oct-19	0	Yes
517	5	others	Sunday	Never met before	Other relative	Physical	>4h	15-24y olds	15-24y olds	Oct-19	0	Yes
517	5	others	Sunday	At least once a month	Other relative	Physical	2h - <4h	35-44y olds	15-24y olds	Oct-19	0	Yes
517	5	others	Sunday	Daily or almost daily	Other relative	Physical	>4h	15-24y olds	15-24y olds	Oct-19	0	Yes
517	5	others	Sunday	Daily or almost daily	Other relative	Nonphysical	1h - <2h	25-34y olds	15-24y olds	Oct-19	0	Yes
517	5	others	Sunday	Daily or almost daily	Friend	Physical	>4h	15-24y olds	15-24y olds	Oct-19	0	Yes
521	5	housewife	Sunday	Daily or almost daily	Household member	Physical	>4h	15-24y olds	15-24y olds	0-9	0	Yes
523	5	school college university student	Sunday	Daily or almost daily	Household member	Physical	>4h	15-24y olds	10-14y olds	0-9	0	Yes
523	5	school college university student	Sunday	At least once a week	Friend	Nonphysical	2h - <4h	10-14y olds	10-14y olds	0-9	0	Yes
523	5	school college university student	Sunday	At least once a week	Household member	Physical	>4h	10-14y olds	10-14y olds	0-9	0	Yes
523	5	school college university student	Sunday	Daily or almost daily	Household member	Nonphysical	>4h	<2y olds	10-14y olds	0-9	0	Yes
523	5	school college university student	Sunday	Daily or almost daily	Friend	Physical	>4h	5-9y olds	10-14y olds	0-9	0	Yes
523	5	school college university student	Sunday	Daily or almost daily	Friend	Physical	>4h	15-24y olds	10-14y olds	0-9	0	Yes
523	5	school college university student	Sunday	Daily or almost daily	Household member	Physical	>4h	<2y olds	10-14y olds	0-9	0	Yes
523	5	school college university student	Sunday	Daily or almost daily	Household member	Physical	>4h	45-54Y olds	10-14y olds	0-9	0	Yes
523	5	school college university student	Sunday	At least once a week	Friend	Physical	>4h	15-24y olds	10-14y olds	0-9	0	Yes
523	5	school college university student	Sunday	At least once a week	Friend	Physical	2h - <4h	5-9y olds	10-14y olds	0-9	0	Yes
525	5	pre-school child	Sunday	Daily or almost daily	Household member	Physical	>4h	2-4y olds	2-4y olds	0-9	0	Yes
525	5	pre-school child	Sunday	Daily or almost daily	Friend	Physical	>4h	5-9y olds	2-4y olds	0-9	0	Yes
525	5	pre-school child	Sunday	Daily or almost daily	Household member	Physical	>4h	25-34y olds	2-4y olds	0-9	0	Yes
525	5	pre-school child	Sunday	Daily or almost daily	Household member	Physical	>4h	25-34y olds	2-4y olds	0-9	0	Yes
525	5	pre-school child	Sunday	Daily or almost daily	Friend	Physical	>4h	2-4y olds	2-4y olds	0-9	0	Yes
525	5	pre-school child	Sunday	Daily or almost daily	Friend	Physical	>4h	2-4y olds	2-4y olds	0-9	0	Yes
525	5	pre-school child	Sunday	Daily or almost daily	Household member	Physical	>4h	5-9y olds	2-4y olds	0-9	0	Yes
530	5	housewife	Sunday	Daily or almost daily	Other relative	Physical	>4h	25-34y olds	35-44y olds	Oct-19	0	Yes
530	5	housewife	Sunday	Daily or almost daily	Friend	Physical	>4h	15-24y olds	35-44y olds	Oct-19	0	Yes
530	5	housewife	Sunday	Daily or almost daily	Household member	Physical	>4h	35-44y olds	35-44y olds	Oct-19	0	Yes
602	6	housewife	Tuesday	Daily or almost daily	Household member	Physical	>4h	15-24y olds	35-44y olds	20 - 29	0	Yes
602	6	housewife	Tuesday	Daily or almost daily	Other relative	Physical	15mins - <1h	25-34y olds	35-44y olds	20 - 29	0	Yes
602	6	housewife	Tuesday	Daily or almost daily	Household member	Physical	>4h	35-44y olds	35-44y olds	20 - 29	0	Yes
602	6	housewife	Tuesday	Daily or almost daily	Household member	Physical	>4h	5-9y olds	35-44y olds	20 - 29	0	Yes
602	6	housewife	Tuesday	At least once a week	Friend	Physical	1h - <2h	35-44y olds	35-44y olds	20 - 29	0	Yes
602	6	housewife	Tuesday	Daily or almost daily	Household member	Physical	>4h	15-24y olds	35-44y olds	20 - 29	0	Yes
602	6	housewife	Tuesday	Daily or almost daily	Household member	Physical	>4h	10-14y olds	35-44y olds	20 - 29	0	Yes
604	6	school college university student	Tuesday	Daily or almost daily	Household member	Physical	>4h	2-4y olds	5-9y olds	0-9	0	Yes
604	6	school college university student	Tuesday	Daily or almost daily	Household member	Physical	>4h	<2y olds	5-9y olds	0-9	0	Yes
604	6	school college university student	Tuesday	Daily or almost daily	Household member	Physical	>4h	25-34y olds	5-9y olds	0-9	0	Yes
604	6	school college university student	Tuesday	At least once a week	Other relative	Nonphysical	15mins - <1h	25-34y olds	5-9y olds	0-9	0	Yes
604	6	school college university student	Tuesday	Daily or almost daily	Household member	Physical	>4h	5-9y olds	5-9y olds	0-9	0	Yes
604	6	school college university student	Tuesday	Daily or almost daily	Household member	Physical	>4h	5-9y olds	5-9y olds	0-9	0	Yes
604	6	school college university student	Tuesday	Daily or almost daily	Household member	Physical	>4h	25-34y olds	5-9y olds	0-9	0	Yes
604	6	school college university student	Tuesday	At least once a week	Other relative	Nonphysical	15mins - <1h	25-34y olds	5-9y olds	0-9	0	Yes
606	6	school college university student	Tuesday	Daily or almost daily	Friend	Physical	2h - <4h	15-24y olds	15-24y olds	Oct-19	0	Yes
606	6	school college university student	Tuesday	Daily or almost daily	Other relative	Physical	2h - <4h	15-24y olds	15-24y olds	Oct-19	0	Yes
606	6	school college university student	Tuesday	Daily or almost daily	Household member	Physical	>4h	35-44y olds	15-24y olds	Oct-19	0	Yes
606	6	school college university student	Tuesday	Daily or almost daily	Household member	Physical	>4h	5-9y olds	15-24y olds	Oct-19	0	Yes
606	6	school college university student	Tuesday	Daily or almost daily	Household member	Physical	>4h	35-44y olds	15-24y olds	Oct-19	0	Yes
606	6	school college university student	Tuesday	Daily or almost daily	Household member	Physical	>4h	10-14y olds	15-24y olds	Oct-19	0	Yes
606	6	school college university student	Tuesday	Daily or almost daily	Household member	Physical	>4h	5-9y olds	15-24y olds	Oct-19	0	Yes
606	6	school college university student	Tuesday	Daily or almost daily	Household member	Physical	>4h	10-14y olds	15-24y olds	Oct-19	0	Yes
610	6	agriculture	Tuesday	Daily or almost daily	Household member	Physical	>4h	15-24y olds	5-9y olds	Oct-19	0	Yes
610	6	agriculture	Tuesday	Daily or almost daily	Other relative	Physical	<15mins	45-54Y olds	5-9y olds	Oct-19	0	Yes
610	6	agriculture	Tuesday	Daily or almost daily	Household member	Physical	>4h	15-24y olds	5-9y olds	Oct-19	0	Yes
610	6	agriculture	Tuesday	Daily or almost daily	Other relative	Physical	1h - <2h	55-64y olds	5-9y olds	Oct-19	0	Yes
610	6	agriculture	Tuesday	Daily or almost daily	Household member	Physical	>4h	15-24y olds	5-9y olds	Oct-19	0	Yes
610	6	agriculture	Tuesday	At least once a month	Friend	Nonphysical	>4h	55-64y olds	5-9y olds	Oct-19	1.8	Yes
610	6	agriculture	Tuesday	Daily or almost daily	Other relative	Physical	<15mins	15-24y olds	5-9y olds	Oct-19	0	Yes
614	6	pre-school child	Tuesday	Daily or almost daily	Household member	Physical	>4h	35-44y olds	<2y olds	0-9	0	Yes
614	6	pre-school child	Tuesday	Daily or almost daily	Household member	Physical	>4h	25-34y olds	<2y olds	0-9	0	Yes
614	6	pre-school child	Tuesday	Daily or almost daily	Other relative	Physical	>4h	15-24y olds	<2y olds	0-9	0	Yes
614	6	pre-school child	Tuesday	Daily or almost daily	Household member	Physical	>4h	2-4y olds	<2y olds	0-9	0	Yes
614	6	pre-school child	Tuesday	Daily or almost daily	Household member	Physical	>4h	10-14y olds	<2y olds	0-9	0	Yes
614	6	pre-school child	Tuesday	Daily or almost daily	Household member	Physical	>4h	5-9y olds	<2y olds	0-9	0	Yes
614	6	pre-school child	Tuesday	Daily or almost daily	Household member	Physical	>4h	10-14y olds	<2y olds	0-9	0	Yes
614	6	pre-school child	Tuesday	Daily or almost daily	Other relative	Physical	>4h	10-14y olds	<2y olds	0-9	0	Yes
614	6	pre-school child	Tuesday	Daily or almost daily	Household member	Physical	>4h	10-14y olds	<2y olds	0-9	0	Yes
614	6	pre-school child	Tuesday	Daily or almost daily	Other relative	Physical	>4h	10-14y olds	<2y olds	0-9	0	Yes
617	6	manual worker	Tuesday	At least once a week	Friend	Nonphysical	1h - <2h	25-34y olds	15-24y olds	0-9	9.3	Yes
617	6	manual worker	Tuesday	At least once a week	Friend	Nonphysical	1h - <2h	15-24y olds	15-24y olds	0-9	9.3	Yes
617	6	manual worker	Tuesday	Daily or almost daily	Household member	Physical	>4h	15-24y olds	15-24y olds	0-9	0	Yes
617	6	manual worker	Tuesday	At least once a week	Friend	Nonphysical	1h - <2h	15-24y olds	15-24y olds	0-9	9.3	Yes
617	6	manual worker	Tuesday	Daily or almost daily	Household member	Physical	>4h	15-24y olds	15-24y olds	0-9	0	Yes
617	6	manual worker	Tuesday	Daily or almost daily	Other relative	Physical	>4h	25-34y olds	15-24y olds	0-9	0	Yes
617	6	manual worker	Tuesday	At least once a month	Other relative	Physical	15mins - <1h	25-34y olds	15-24y olds	0-9	9.3	Yes
617	6	manual worker	Tuesday	Daily or almost daily	Other relative	Nonphysical	>4h	35-44y olds	15-24y olds	0-9	0	Yes
617	6	manual worker	Tuesday	Daily or almost daily	Household member	Physical	>4h	45-54Y olds	15-24y olds	0-9	0	Yes
617	6	manual worker	Tuesday	At least once a month	Other	Physical	<15mins	25-34y olds	15-24y olds	0-9	9.3	Yes
620	6	school college university student	Friday	Daily or almost daily	Household member	Physical	>4h	25-34y olds	2-4y olds	0-9	0	Yes
620	6	school college university student	Friday	Daily or almost daily	Household member	Physical	>4h	5-9y olds	2-4y olds	0-9	0	Yes
620	6	school college university student	Friday	Daily or almost daily	Household member	Physical	>4h	10-14y olds	2-4y olds	0-9	0	Yes
620	6	school college university student	Friday	Daily or almost daily	Household member	Physical	>4h	5-9y olds	2-4y olds	0-9	0	Yes
620	6	school college university student	Friday	Daily or almost daily	Household member	Physical	>4h	25-34y olds	2-4y olds	0-9	0	Yes
621	6	school college university student	Tuesday	At least once a month	Friend	Physical	2h - <4h	15-24y olds	15-24y olds	0-9	1.9	Yes
621	6	school college university student	Tuesday	Daily or almost daily	Friend	Nonphysical	2h - <4h	10-14y olds	15-24y olds	0-9	0	Yes
621	6	school college university student	Tuesday	At least once a month	Friend	Physical	2h - <4h	10-14y olds	15-24y olds	0-9	1.9	Yes
621	6	school college university student	Tuesday	Daily or almost daily	Household member	Physical	>4h	55-64y olds	15-24y olds	0-9	0	Yes
621	6	school college university student	Tuesday	Daily or almost daily	Household member	Physical	>4h	15-24y olds	15-24y olds	0-9	0	Yes
623	6	school college university student	Tuesday	Daily or almost daily	Household member	Physical	>4h	45-54Y olds	10-14y olds	0-9	0	Yes
623	6	school college university student	Tuesday	Daily or almost daily	Friend	Nonphysical	>4h	45-54Y olds	10-14y olds	0-9	0	Yes
623	6	school college university student	Tuesday	Daily or almost daily	Friend	Nonphysical	<15mins	55-64y olds	10-14y olds	0-9	0	Yes
623	6	school college university student	Tuesday	Daily or almost daily	Household member	Physical	>4h	10-14y olds	10-14y olds	0-9	0	Yes
623	6	school college university student	Tuesday	Daily or almost daily	Household member	Physical	>4h	35-44y olds	10-14y olds	0-9	0	Yes
623	6	school college university student	Tuesday	Daily or almost daily	Friend	Physical	15mins - <1h	10-14y olds	10-14y olds	0-9	0	Yes
628	6	school college university student	Tuesday	Daily or almost daily	Friend	Physical	15mins - <1h	10-14y olds	10-14y olds	Oct-19	0	Yes
628	6	school college university student	Tuesday	Daily or almost daily	Household member	Physical	>4h	5-9y olds	10-14y olds	Oct-19	0	Yes
628	6	school college university student	Tuesday	Daily or almost daily	Friend	Physical	15mins - <1h	10-14y olds	10-14y olds	Oct-19	0	Yes
628	6	school college university student	Tuesday	Daily or almost daily	Household member	Physical	>4h	15-24y olds	10-14y olds	Oct-19	0	Yes
628	6	school college university student	Tuesday	Daily or almost daily	Household member	Nonphysical	>4h	35-44y olds	10-14y olds	Oct-19	0	Yes
628	6	school college university student	Tuesday	Daily or almost daily	Household member	Physical	>4h	10-14y olds	10-14y olds	Oct-19	0	Yes
628	6	school college university student	Tuesday	Daily or almost daily	Household member	Physical	>4h	5-9y olds	10-14y olds	Oct-19	0	Yes
628	6	school college university student	Tuesday	Daily or almost daily	Household member	Physical	>4h	15-24y olds	10-14y olds	Oct-19	0	Yes
628	6	school college university student	Tuesday	Daily or almost daily	Household member	Physical	>4h	15-24y olds	10-14y olds	Oct-19	0	Yes
702	7	agriculture	Tuesday	Daily or almost daily	Household member	Physical	>4h	45-54Y olds	35-44y olds	Oct-19	0	Yes
702	7	agriculture	Tuesday	Daily or almost daily	Household member	Physical	2h - <4h	5-9y olds	35-44y olds	Oct-19	0	Yes
702	7	agriculture	Tuesday	Never met before	Other	Nonphysical	1h - <2h	25-34y olds	35-44y olds	Oct-19	1.5	Yes
702	7	agriculture	Tuesday	Daily or almost daily	Other	Nonphysical	1h - <2h	45-54Y olds	35-44y olds	Oct-19	0	Yes
702	7	agriculture	Tuesday	Daily or almost daily	Household member	Physical	2h - <4h	10-14y olds	35-44y olds	Oct-19	0	Yes
702	7	agriculture	Tuesday	Daily or almost daily	Other relative	Nonphysical	1h - <2h	35-44y olds	35-44y olds	Oct-19	0	Yes
704	7	school college university student	Tuesday	Daily or almost daily	Household member	Nonphysical	2h - <4h	25-34y olds	5-9y olds	0-9	0	Yes
704	7	school college university student	Tuesday	Daily or almost daily	Household member	Physical	>4h	45-54Y olds	5-9y olds	0-9	0	Yes
704	7	school college university student	Tuesday	At least once a week	Friend	Physical	2h - <4h	5-9y olds	5-9y olds	0-9	4.2	Yes
704	7	school college university student	Tuesday	Daily or almost daily	Other relative	Physical	1h - <2h	10-14y olds	5-9y olds	0-9	4.2	Yes
704	7	school college university student	Tuesday	Daily or almost daily	Household member	Nonphysical	1h - <2h	15-24y olds	5-9y olds	0-9	0	Yes
704	7	school college university student	Tuesday	Daily or almost daily	Other relative	Physical	1h - <2h	10-14y olds	5-9y olds	0-9	4.2	Yes
704	7	school college university student	Tuesday	Daily or almost daily	Household member	Nonphysical	2h - <4h	15-24y olds	5-9y olds	0-9	0	Yes
704	7	school college university student	Tuesday	Daily or almost daily	Household member	Physical	2h - <4h	65+y olds	5-9y olds	0-9	0	Yes
706	7	housewife	Tuesday	Daily or almost daily	Household member	Nonphysical	2h - <4h	10-14y olds	35-44y olds	Oct-19	0	Yes
706	7	housewife	Tuesday	Daily or almost daily	Household member	Nonphysical	2h - <4h	10-14y olds	35-44y olds	Oct-19	0	Yes
706	7	housewife	Tuesday	Daily or almost daily	Household member	Physical	2h - <4h	5-9y olds	35-44y olds	Oct-19	0	Yes
706	7	housewife	Tuesday	Daily or almost daily	Household member	Physical	>4h	5-9y olds	35-44y olds	Oct-19	0	Yes
706	7	housewife	Tuesday	Daily or almost daily	Household member	Nonphysical	>4h	15-24y olds	35-44y olds	Oct-19	0	Yes
706	7	housewife	Tuesday	At least once a week	Household member	Physical	2h - <4h	35-44y olds	35-44y olds	Oct-19	0	Yes
706	7	housewife	Tuesday	At least once a week	Household member	Nonphysical	1h - <2h	25-34y olds	35-44y olds	Oct-19	0	Yes
706	7	housewife	Tuesday	Less than once a month	Other relative	Physical	1h - <2h	15-24y olds	35-44y olds	Oct-19	0	Yes
710	7	manual worker	Tuesday	Daily or almost daily	Household member	Physical	>4h	25-34y olds	35-44y olds	Oct-19	0	Yes
710	7	manual worker	Tuesday	Daily or almost daily	Household member	Nonphysical	1h - <2h	5-9y olds	35-44y olds	Oct-19	0	Yes
710	7	manual worker	Tuesday	Daily or almost daily	Friend	Physical	1h - <2h	45-54Y olds	35-44y olds	Oct-19	0	Yes
710	7	manual worker	Tuesday	Daily or almost daily	Other relative	Physical	2h - <4h	65+y olds	35-44y olds	Oct-19	0	Yes
710	7	manual worker	Tuesday	Daily or almost daily	Household member	Physical	2h - <4h	10-14y olds	35-44y olds	Oct-19	0	Yes
710	7	manual worker	Tuesday	Daily or almost daily	Other relative	Physical	1h - <2h	45-54Y olds	35-44y olds	Oct-19	0	Yes
710	7	manual worker	Tuesday	Daily or almost daily	Friend	Physical	2h - <4h	25-34y olds	35-44y olds	Oct-19	0	Yes
710	7	manual worker	Tuesday	Daily or almost daily	Other relative	Physical	15mins - <1h	25-34y olds	35-44y olds	Oct-19	0	Yes
710	7	manual worker	Tuesday	Daily or almost daily	Household member	Physical	2h - <4h	5-9y olds	35-44y olds	Oct-19	0	Yes
713	7	pre-school child	Friday	At least once a week	Other relative	Physical	2h - <4h	10-14y olds	10-14y olds	Don't know	4.2	Yes
713	7	pre-school child	Friday	At least once a week	Other relative	Physical	2h - <4h	5-9y olds	10-14y olds	Don't know	4.2	Yes
713	7	pre-school child	Friday	At least once a week	Other relative	Physical	2h - <4h	10-14y olds	10-14y olds	Don't know	4.2	Yes
713	7	pre-school child	Friday	Daily or almost daily	Other relative	Physical	2h - <4h	10-14y olds	10-14y olds	Don't know	0	Yes
713	7	pre-school child	Friday	At least once a week	Other relative	Physical	2h - <4h	5-9y olds	10-14y olds	Don't know	4.2	Yes
713	7	pre-school child	Friday	At least once a week	Other relative	Physical	2h - <4h	15-24y olds	10-14y olds	Don't know	4.2	Yes
713	7	pre-school child	Friday	Daily or almost daily	Other relative	Physical	2h - <4h	15-24y olds	10-14y olds	Don't know	0	Yes
713	7	pre-school child	Friday	At least once a week	Other relative	Physical	2h - <4h	10-14y olds	10-14y olds	Don't know	4.2	Yes
713	7	pre-school child	Friday	Daily or almost daily	Household member	Physical	>4h	5-9y olds	10-14y olds	Don't know	0	Yes
713	7	pre-school child	Friday	At least once a week	Other relative	Physical	2h - <4h	15-24y olds	10-14y olds	Don't know	4.2	Yes
713	7	pre-school child	Friday	Daily or almost daily	Household member	Physical	>4h	35-44y olds	10-14y olds	Don't know	0	Yes
714	7	pre-school child	Tuesday	Never met before	Friend	Physical	<15mins	35-44y olds	<2y olds	0-9	3.3	Yes
714	7	pre-school child	Tuesday	Daily or almost daily	Household member	Physical	>4h	2-4y olds	<2y olds	0-9	0	Yes
714	7	pre-school child	Tuesday	Daily or almost daily	Household member	Physical	>4h	15-24y olds	<2y olds	0-9	0	Yes
714	7	pre-school child	Tuesday	Daily or almost daily	Other relative	Physical	1h - <2h	5-9y olds	<2y olds	0-9	0	Yes
714	7	pre-school child	Tuesday	Daily or almost daily	Other relative	Physical	1h - <2h	25-34y olds	<2y olds	0-9	0	Yes
714	7	pre-school child	Tuesday	Never met before	Other	Physical	<15mins	35-44y olds	<2y olds	0-9	0	Yes
714	7	pre-school child	Tuesday	Never met before	Other	Physical	<15mins	35-44y olds	<2y olds	0-9	3.3	Yes
714	7	pre-school child	Tuesday	Daily or almost daily	Other relative	Physical	1h - <2h	5-9y olds	<2y olds	0-9	0	Yes
714	7	pre-school child	Tuesday	Daily or almost daily	Household member	Physical	>4h	25-34y olds	<2y olds	0-9	0	Yes
717	7	unemployed	Tuesday	Daily or almost daily	Household member	Physical	>4h	65+y olds	65+y olds	0-9	0	Yes
717	7	unemployed	Tuesday	At least once a week	Friend	Nonphysical	15mins - <1h	35-44y olds	65+y olds	0-9	0	Yes
717	7	unemployed	Tuesday	Daily or almost daily	Household member	Physical	>4h	15-24y olds	65+y olds	0-9	0	Yes
717	7	unemployed	Tuesday	At least once a week	Friend	Nonphysical	15mins - <1h	25-34y olds	65+y olds	0-9	0	Yes
717	7	unemployed	Tuesday	At least once a week	Friend	Nonphysical	15mins - <1h	25-34y olds	65+y olds	0-9	0	Yes
717	7	unemployed	Tuesday	At least once a week	Friend	Nonphysical	1h - <2h	25-34y olds	65+y olds	0-9	0	Yes
717	7	unemployed	Tuesday	Daily or almost daily	Household member	Physical	>4h	55-64y olds	65+y olds	0-9	0	Yes
720	7	pre-school child	Tuesday	Daily or almost daily	Household member	Physical	>4h	10-14y olds	2-4y olds	0-9	0	Yes
720	7	pre-school child	Tuesday	Daily or almost daily	Household member	Physical	>4h	10-14y olds	2-4y olds	0-9	0	Yes
720	7	pre-school child	Tuesday	Daily or almost daily	Household member	Physical	>4h	15-24y olds	2-4y olds	0-9	0	Yes
720	7	pre-school child	Tuesday	Daily or almost daily	Household member	Physical	>4h	10-14y olds	2-4y olds	0-9	0	Yes
720	7	pre-school child	Tuesday	Daily or almost daily	Household member	Physical	>4h	5-9y olds	2-4y olds	0-9	0	Yes
720	7	pre-school child	Tuesday	Daily or almost daily	Household member	Physical	>4h	5-9y olds	2-4y olds	0-9	0	Yes
720	7	pre-school child	Tuesday	Daily or almost daily	Household member	Physical	>4h	35-44y olds	2-4y olds	0-9	0	Yes
720	7	pre-school child	Tuesday	Daily or almost daily	Household member	Physical	>4h	35-44y olds	2-4y olds	0-9	0	Yes
720	7	pre-school child	Tuesday	Daily or almost daily	Household member	Physical	>4h	15-24y olds	2-4y olds	0-9	0	Yes
721	7	school college university student	Tuesday	Daily or almost daily	Household member	Physical	>4h	55-64y olds	15-24y olds	20 - 29	0	Yes
721	7	school college university student	Tuesday	Daily or almost daily	Household member	Physical	>4h	45-54Y olds	15-24y olds	20 - 29	0	Yes
721	7	school college university student	Tuesday	Daily or almost daily	Household member	Physical	>4h	15-24y olds	15-24y olds	20 - 29	0	Yes
721	7	school college university student	Tuesday	Daily or almost daily	Other relative	Nonphysical	>4h	25-34y olds	15-24y olds	20 - 29	0	Yes
721	7	school college university student	Tuesday	At least once a week	Other	Nonphysical	<15mins	15-24y olds	15-24y olds	20 - 29	3.7	Yes
723	7	school college university student	Tuesday	Daily or almost daily	Household member	Nonphysical	>4h	35-44y olds	5-9y olds	0-9	0	Yes
723	7	school college university student	Tuesday	Daily or almost daily	Household member	Physical	>4h	15-24y olds	5-9y olds	0-9	0	Yes
723	7	school college university student	Tuesday	Daily or almost daily	Household member	Physical	>4h	10-14y olds	5-9y olds	0-9	0	Yes
723	7	school college university student	Tuesday	Daily or almost daily	Other relative	Physical	>4h	<2y olds	5-9y olds	0-9	0	Yes
723	7	school college university student	Tuesday	Daily or almost daily	Household member	Physical	>4h	5-9y olds	5-9y olds	0-9	0	Yes
802	8	manual worker	Monday	Daily or almost daily	Household member	Physical	>4h	15-24y olds	15-24y olds	Oct-19	0	Yes
802	8	manual worker	Monday	Daily or almost daily	Household member	Physical	>4h	15-24y olds	15-24y olds	Oct-19	0	Yes
802	8	manual worker	Monday	Daily or almost daily	Household member	Physical	>4h	65+y olds	15-24y olds	Oct-19	0	Yes
802	8	manual worker	Monday	Daily or almost daily	Household member	Physical	>4h	10-14y olds	15-24y olds	Oct-19	0	Yes
802	8	manual worker	Monday	Daily or almost daily	Household member	Physical	>4h	10-14y olds	15-24y olds	Oct-19	0	Yes
806	8	shop worker	Monday	Daily or almost daily	Household member	Physical	>4h	45-54Y olds	45-54Y olds	0-9	0	Yes
806	8	shop worker	Monday	Daily or almost daily	Household member	Physical	>4h	15-24y olds	45-54Y olds	0-9	0	Yes
806	8	shop worker	Monday	Daily or almost daily	Household member	Physical	>4h	15-24y olds	45-54Y olds	0-9	0	Yes
810	8	manual worker	Monday	Daily or almost daily	Household member	Physical	>4h	15-24y olds	15-24y olds	0-9	0	Yes
817	8	manual worker	Monday	At least once a week	Other relative	Nonphysical	<15mins	25-34y olds	45-54Y olds	0-9	0	Yes
817	8	manual worker	Monday	Daily or almost daily	Friend	Nonphysical	2h - <4h	35-44y olds	45-54Y olds	0-9	0	Yes
817	8	manual worker	Monday	Daily or almost daily	Friend	Nonphysical	2h - <4h	10-14y olds	45-54Y olds	0-9	0	Yes
817	8	manual worker	Monday	At least once a week	Friend	Nonphysical	<15mins	55-64y olds	45-54Y olds	0-9	0	Yes
817	8	manual worker	Monday	Daily or almost daily	Friend	Nonphysical	<15mins	65+y olds	45-54Y olds	0-9	0	Yes
817	8	manual worker	Monday	Daily or almost daily	Friend	Nonphysical	2h - <4h	5-9y olds	45-54Y olds	0-9	0	Yes
823	8	school college university student	Monday	Daily or almost daily	Other relative	Physical	>4h	10-14y olds	5-9y olds	Oct-19	0	Yes
823	8	school college university student	Monday	Daily or almost daily	Other relative	Physical	>4h	5-9y olds	5-9y olds	Oct-19	0	Yes
823	8	school college university student	Monday	Daily or almost daily	Household member	Physical	>4h	2-4y olds	5-9y olds	Oct-19	0	Yes
823	8	school college university student	Monday	Daily or almost daily	Other relative	Physical	>4h	5-9y olds	5-9y olds	Oct-19	0	Yes
823	8	school college university student	Monday	At least once a week	Other	Nonphysical	15mins - <1h	25-34y olds	5-9y olds	Oct-19	0.8	Yes
823	8	school college university student	Monday	At least once a week	Other relative	Physical	15mins - <1h	25-34y olds	5-9y olds	Oct-19	0.8	Yes
823	8	school college university student	Monday	Daily or almost daily	Household member	Physical	>4h	45-54Y olds	5-9y olds	Oct-19	0	Yes
823	8	school college university student	Monday	Daily or almost daily	Household member	Physical	>4h	25-34y olds	5-9y olds	Oct-19	0	Yes
823	8	school college university student	Monday	Daily or almost daily	Household member	Physical	>4h	5-9y olds	5-9y olds	Oct-19	0	Yes
823	8	school college university student	Monday	Daily or almost daily	Household member	Physical	>4h	10-14y olds	5-9y olds	Oct-19	0	Yes
827	8	school college university student	Monday	Daily or almost daily	Household member	Physical	>4h	15-24y olds	10-14y olds	Oct-19	0	Yes
827	8	school college university student	Monday	Daily or almost daily	Household member	Physical	>4h	<2y olds	10-14y olds	Oct-19	0	Yes
827	8	school college university student	Monday	Daily or almost daily	Household member	Physical	>4h	15-24y olds	10-14y olds	Oct-19	0	Yes
827	8	school college university student	Monday	Daily or almost daily	Household member	Physical	>4h	15-24y olds	10-14y olds	Oct-19	0	Yes
827	8	school college university student	Monday	At least once a week	Other	Physical	<15mins	15-24y olds	10-14y olds	Oct-19	0	Yes
827	8	school college university student	Monday	Daily or almost daily	Household member	Physical	>4h	45-54Y olds	10-14y olds	Oct-19	0	Yes
827	8	school college university student	Monday	Daily or almost daily	Household member	Physical	>4h	25-34y olds	10-14y olds	Oct-19	0	Yes
827	8	school college university student	Monday	At least once a week	Other	Physical	<15mins	45-54Y olds	10-14y olds	Oct-19	0	Yes
827	8	school college university student	Monday	Daily or almost daily	Household member	Physical	>4h	45-54Y olds	10-14y olds	Oct-19	0	Yes
902	9	school college university student	Thursday	At least once a week	Friend	Physical	2h - <4h	15-24y olds	15-24y olds	Oct-19	2.9	No
902	9	school college university student	Thursday	Daily or almost daily	Household member	Nonphysical	1h - <2h	35-44y olds	15-24y olds	Oct-19	0	No
902	9	school college university student	Thursday	At least once a week	Friend	Physical	2h - <4h	15-24y olds	15-24y olds	Oct-19	2.9	No
902	9	school college university student	Thursday	At least once a week	Friend	Physical	2h - <4h	15-24y olds	15-24y olds	Oct-19	2.9	No
902	9	school college university student	Thursday	At least once a week	Friend	Physical	2h - <4h	15-24y olds	15-24y olds	Oct-19	2.9	No
902	9	school college university student	Thursday	Daily or almost daily	Household member	Physical	>4h	15-24y olds	15-24y olds	Oct-19	0	No
902	9	school college university student	Thursday	Daily or almost daily	Household member	Nonphysical	>4h	15-24y olds	15-24y olds	Oct-19	0	No
902	9	school college university student	Thursday	Daily or almost daily	Household member	Nonphysical	>4h	10-14y olds	15-24y olds	Oct-19	0	No
902	9	school college university student	Thursday	At least once a week	Friend	Physical	2h - <4h	15-24y olds	15-24y olds	Oct-19	2.9	No
902	9	school college university student	Thursday	At least once a week	Friend	Physical	1h - <2h	15-24y olds	15-24y olds	Oct-19	2.9	No
902	9	school college university student	Thursday	At least once a week	Friend	Nonphysical	2h - <4h	15-24y olds	15-24y olds	Oct-19	2.9	No
902	9	school college university student	Thursday	Daily or almost daily	Household member	Physical	>4h	35-44y olds	15-24y olds	Oct-19	0	No
902	9	school college university student	Thursday	Daily or almost daily	Household member	Physical	>4h	10-14y olds	15-24y olds	Oct-19	0	No
904	9	school college university student	Thursday	Daily or almost daily	Household member	Physical	>4h	10-14y olds	5-9y olds	0-9	0	No
904	9	school college university student	Thursday	Daily or almost daily	Household member	Physical	>4h	15-24y olds	5-9y olds	0-9	0	No
904	9	school college university student	Thursday	Daily or almost daily	Household member	Physical	>4h	35-44y olds	5-9y olds	0-9	0	No
904	9	school college university student	Thursday	Daily or almost daily	Household member	Physical	>4h	5-9y olds	5-9y olds	0-9	0	No
904	9	school college university student	Thursday	Daily or almost daily	Household member	Physical	>4h	5-9y olds	5-9y olds	0-9	0	No
906	9	school college university student	Thursday	Daily or almost daily	Household member	Physical	>4h	5-9y olds	15-24y olds	Oct-19	0	No
906	9	school college university student	Thursday	Daily or almost daily	Household member	Physical	>4h	5-9y olds	15-24y olds	Oct-19	0	No
906	9	school college university student	Thursday	Less than once a month	Friend	Nonphysical	2h - <4h	5-9y olds	15-24y olds	Oct-19	0.4	No
906	9	school college university student	Thursday	Daily or almost daily	Household member	Physical	>4h	<2y olds	15-24y olds	Oct-19	0	No
906	9	school college university student	Thursday	At least once a week	Friend	Physical	2h - <4h	15-24y olds	15-24y olds	Oct-19	0.4	No
906	9	school college university student	Thursday	Daily or almost daily	Household member	Physical	>4h	45-54Y olds	15-24y olds	Oct-19	0	No
906	9	school college university student	Thursday	Daily or almost daily	Household member	Physical	>4h	10-14y olds	15-24y olds	Oct-19	0	No
906	9	school college university student	Thursday	Daily or almost daily	Household member	Physical	>4h	15-24y olds	15-24y olds	Oct-19	0	No
906	9	school college university student	Thursday	Daily or almost daily	Household member	Physical	>4h	15-24y olds	15-24y olds	Oct-19	0	No
906	9	school college university student	Thursday	At least once a week	Friend	Physical	2h - <4h	10-14y olds	15-24y olds	Oct-19	0.4	No
906	9	school college university student	Thursday	Daily or almost daily	Household member	Physical	>4h	5-9y olds	15-24y olds	Oct-19	0	No
906	9	school college university student	Thursday	Daily or almost daily	Household member	Physical	>4h	25-34y olds	15-24y olds	Oct-19	0	No
910	9	school college university student	Friday	Daily or almost daily	Other relative	Nonphysical	1h - <2h	15-24y olds	15-24y olds	Oct-19	0	No
910	9	school college university student	Friday	At least once a week	Other relative	Nonphysical	1h - <2h	15-24y olds	15-24y olds	Oct-19	0	No
910	9	school college university student	Friday	Daily or almost daily	Other relative	Nonphysical	2h - <4h	25-34y olds	15-24y olds	Oct-19	0	No
912	9	school college university student	Thursday	Daily or almost daily	Household member	Physical	15mins - <1h	55-64y olds	2-4y olds	Oct-19	0	No
912	9	school college university student	Thursday	Daily or almost daily	Household member	Nonphysical	>4h	35-44y olds	2-4y olds	Oct-19	0	No
912	9	school college university student	Thursday	Daily or almost daily	Household member	Physical	1h - <2h	15-24y olds	2-4y olds	Oct-19	0	No
912	9	school college university student	Thursday	At least once a week	Other relative	Physical	15mins - <1h	25-34y olds	2-4y olds	Oct-19	0	No
912	9	school college university student	Thursday	At least once a week	Other	Nonphysical	15mins - <1h	5-9y olds	2-4y olds	Oct-19	0	No
912	9	school college university student	Thursday	At least once a week	Other	Nonphysical	15mins - <1h	10-14y olds	2-4y olds	Oct-19	0	No
912	9	school college university student	Thursday	Daily or almost daily	Household member		1h - <2h	5-9y olds	2-4y olds	Oct-19	0	No
912	9	school college university student	Thursday	Never met before	Other	Nonphysical	<15mins	5-9y olds	2-4y olds	Oct-19	0.8	No
912	9	school college university student	Thursday	Daily or almost daily	Other relative	Nonphysical	<15mins	45-54Y olds	2-4y olds	Oct-19	0	No
912	9	school college university student	Thursday	At least once a week	Other relative	Nonphysical	15mins - <1h	65+y olds	2-4y olds	Oct-19	0	No
912	9	school college university student	Thursday	At least once a month	Other	Nonphysical	<15mins	25-34y olds	2-4y olds	Oct-19	0	No
912	9	school college university student	Thursday	At least once a week	Household member		>4h	45-54Y olds	2-4y olds	Oct-19	0	No
912	9	school college university student	Thursday	Daily or almost daily	Household member	Physical	2h - <4h	25-34y olds	2-4y olds	Oct-19	0	No
914	9	pre-school child	Thursday	Daily or almost daily	Household member	Physical	>4h	25-34y olds	<2y olds	0-9	0	No
914	9	pre-school child	Thursday	Daily or almost daily	Household member	Physical	15mins - <1h	2-4y olds	<2y olds	0-9	0	No
914	9	pre-school child	Thursday	Daily or almost daily	Other relative	Physical	15mins - <1h	5-9y olds	<2y olds	0-9	0	No
917	9	agriculture	Thursday	At least once a month	Other	Nonphysical	2h - <4h	55-64y olds	35-44y olds	Oct-19	2.7	No
917	9	agriculture	Thursday	At least once a month	Household member	Physical	1h - <2h	65+y olds	35-44y olds	Oct-19	2.7	No
917	9	agriculture	Thursday	Daily or almost daily	Household member	Physical	>4h	45-54Y olds	35-44y olds	Oct-19	0	No
917	9	agriculture	Thursday	At least once a month	Other relative	Physical	2h - <4h	45-54Y olds	35-44y olds	Oct-19	28.1	No
917	9	agriculture	Thursday	Daily or almost daily	Household member	Physical	2h - <4h	15-24y olds	35-44y olds	Oct-19	0	No
917	9	agriculture	Thursday	Daily or almost daily	Household member	Physical	2h - <4h	10-14y olds	35-44y olds	Oct-19	0	No
917	9	agriculture	Thursday	At least once a week	Other relative		15mins - <1h	35-44y olds	35-44y olds	Oct-19	0	No
917	9	agriculture	Thursday	At least once a week	Friend	Nonphysical	15mins - <1h	25-34y olds	35-44y olds	Oct-19	0	No
917	9	agriculture	Thursday	At least once a week	Other relative	Nonphysical	1h - <2h	65+y olds	35-44y olds	Oct-19	2.7	No
917	9	agriculture	Thursday	Daily or almost daily	Friend	Nonphysical	1h - <2h	25-34y olds	35-44y olds	Oct-19	2.7	No
921	9	agriculture	Thursday	Daily or almost daily	Household member	Physical	>4h	15-24y olds	35-44y olds	20 - 29	0	No
921	9	agriculture	Thursday	At least once a month	Colleague or schoolmate	Nonphysical	1h - <2h	55-64y olds	35-44y olds	20 - 29	11.7	No
921	9	agriculture	Thursday	Daily or almost daily	Household member	Physical	>4h	35-44y olds	35-44y olds	20 - 29	0	No
921	9	agriculture	Thursday	At least once a month	Colleague or schoolmate	Physical	<15mins	25-34y olds	35-44y olds	20 - 29	0	No
921	9	agriculture	Thursday	Daily or almost daily	Household member	Physical	>4h	15-24y olds	35-44y olds	20 - 29	0	No
921	9	agriculture	Thursday	At least once a month	Colleague or schoolmate	Nonphysical	1h - <2h	65+y olds	35-44y olds	20 - 29	11.7	No
921	9	agriculture	Thursday	At least once a month	Colleague or schoolmate	Physical	<15mins	15-24y olds	35-44y olds	20 - 29	0	No
921	9	agriculture	Thursday	At least once a month	Colleague or schoolmate	Physical	<15mins	15-24y olds	35-44y olds	20 - 29	0	No
921	9	agriculture	Thursday	At least once a month	Colleague or schoolmate	Nonphysical	1h - <2h	25-34y olds	35-44y olds	20 - 29	11.7	No
921	9	agriculture	Thursday	Daily or almost daily	Household member	Physical	>4h	5-9y olds	35-44y olds	20 - 29	0	No
921	9	agriculture	Thursday	At least once a month	Colleague or schoolmate	Nonphysical	1h - <2h	45-54Y olds	35-44y olds	20 - 29	11.7	No
921	9	agriculture	Thursday	At least once a month	Colleague or schoolmate	Nonphysical	1h - <2h	45-54Y olds	35-44y olds	20 - 29	11.7	No
921	9	agriculture	Thursday	At least once a month	Colleague or schoolmate	Physical	<15mins	15-24y olds	35-44y olds	20 - 29	0	No
921	9	agriculture	Thursday	Daily or almost daily	Household member	Physical	>4h	35-44y olds	35-44y olds	20 - 29	0	No
921	9	agriculture	Thursday	At least once a month	Colleague or schoolmate	Nonphysical	1h - <2h	55-64y olds	35-44y olds	20 - 29	11.7	No
923	9	school college university student	Thursday	Daily or almost daily	Friend	Physical	>4h	5-9y olds	10-14y olds	0-9	0	No
923	9	school college university student	Thursday	Daily or almost daily	Friend	Physical	>4h	10-14y olds	10-14y olds	0-9	0	No
923	9	school college university student	Thursday	Daily or almost daily	Household member	Physical	>4h	25-34y olds	10-14y olds	0-9	0	No
923	9	school college university student	Thursday	Daily or almost daily	Household member	Physical	>4h	<2y olds	10-14y olds	0-9	0	No
923	9	school college university student	Thursday	Daily or almost daily	Household member	Physical	>4h	15-24y olds	10-14y olds	0-9	0	No
923	9	school college university student	Thursday	Daily or almost daily	Friend	Physical	>4h	5-9y olds	10-14y olds	0-9	0	No
923	9	school college university student	Thursday	Daily or almost daily	Household member	Physical	>4h	5-9y olds	10-14y olds	0-9	0	No
927	9	school college university student	Thursday	Daily or almost daily	Other relative	Physical	2h - <4h	65+y olds	5-9y olds	0-9	0	No
927	9	school college university student	Thursday	Daily or almost daily	Household member	Physical	>4h	15-24y olds	5-9y olds	0-9	0	No
927	9	school college university student	Thursday	Daily or almost daily	Household member	Physical	>4h	2-4y olds	5-9y olds	0-9	0	No
927	9	school college university student	Thursday	Daily or almost daily	Household member	Physical	>4h	45-54Y olds	5-9y olds	0-9	0	No
927	9	school college university student	Thursday	Daily or almost daily	Household member	Physical	>4h	10-14y olds	5-9y olds	0-9	0	No
927	9	school college university student	Thursday	Daily or almost daily	Household member	Physical	>4h	25-34y olds	5-9y olds	0-9	0	No
927	9	school college university student	Thursday	Daily or almost daily	Other relative	Physical	2h - <4h	35-44y olds	5-9y olds	0-9	0	No
927	9	school college university student	Thursday	Daily or almost daily	Household member	Physical	>4h	45-54Y olds	5-9y olds	0-9	0	No
927	9	school college university student	Thursday	Daily or almost daily	Other relative	Physical	2h - <4h	2-4y olds	5-9y olds	0-9	0	No
927	9	school college university student	Thursday	Daily or almost daily	Other relative	Physical	2h - <4h	15-24y olds	5-9y olds	0-9	0	No
1002	10	unemployed	Thursday	Less than once a month	Friend	Nonphysical	<15mins	35-44y olds	45-54Y olds	30+	0	Yes
1002	10	unemployed	Thursday	Less than once a month	Other relative	Nonphysical	1h - <2h	65+y olds	45-54Y olds	30+	0	Yes
1002	10	unemployed	Thursday	Daily or almost daily	Other relative	Physical	>4h	65+y olds	45-54Y olds	30+	0	Yes
1002	10	unemployed	Thursday	Daily or almost daily	Household member	Physical	>4h	5-9y olds	45-54Y olds	30+	0	Yes
1004	10	school college university student	Thursday	Daily or almost daily	Friend	Physical	<15mins	10-14y olds	5-9y olds	0-9	0	Yes
1004	10	school college university student	Thursday	Daily or almost daily	Friend	Physical	1h - <2h	10-14y olds	5-9y olds	0-9	0	Yes
1004	10	school college university student	Thursday	Daily or almost daily	Friend	Physical	<15mins	5-9y olds	5-9y olds	0-9	0	Yes
1004	10	school college university student	Thursday	Daily or almost daily	Household member	Physical	>4h	35-44y olds	5-9y olds	0-9	0	Yes
1004	10	school college university student	Thursday	Daily or almost daily	Household member	Physical	>4h	5-9y olds	5-9y olds	0-9	0	Yes
1004	10	school college university student	Thursday	Daily or almost daily	Household member	Physical	>4h	25-34y olds	5-9y olds	0-9	0	Yes
1004	10	school college university student	Thursday	Daily or almost daily	Friend	Physical	<15mins	10-14y olds	5-9y olds	0-9	0	Yes
1004	10	school college university student	Thursday	Daily or almost daily	Friend	Physical	1h - <2h	10-14y olds	5-9y olds	0-9	0	Yes
1004	10	school college university student	Thursday	Daily or almost daily	Friend	Physical	1h - <2h	5-9y olds	5-9y olds	0-9	0	Yes
1004	10	school college university student	Thursday	Daily or almost daily	Household member	Physical	>4h	10-14y olds	5-9y olds	0-9	0	Yes
1004	10	school college university student	Thursday	Daily or almost daily	Other relative	Physical	>4h	65+y olds	5-9y olds	0-9	0	Yes
1004	10	school college university student	Thursday	Daily or almost daily	Household member	Physical	>4h	5-9y olds	5-9y olds	0-9	0	Yes
1006	10	retired	Thursday	Daily or almost daily	Household member	Physical	>4h	5-9y olds	65+y olds	0-9	0	Yes
1006	10	retired	Thursday	Daily or almost daily	Household member	Physical	>4h	45-54Y olds	65+y olds	0-9	0	Yes
1010	10	unemployed	Thursday	At least once a week	Friend	Nonphysical	<15mins	45-54Y olds	65+y olds	0-9	0	Yes
1010	10	unemployed	Thursday	Daily or almost daily	Other	Nonphysical	1h - <2h	65+y olds	65+y olds	0-9	0	Yes
1010	10	unemployed	Thursday	At least once a month	Friend	Nonphysical	<15mins	35-44y olds	65+y olds	0-9	0	Yes
1010	10	unemployed	Thursday	Daily or almost daily	Household member	Physical	>4h	10-14y olds	65+y olds	0-9	0	Yes
1013	10	school college university student	Thursday	Daily or almost daily	Household member	Physical	>4h	25-34y olds	10-14y olds	0-9	0	Yes
1013	10	school college university student	Thursday	Daily or almost daily	Other relative	Physical	15mins - <1h	5-9y olds	10-14y olds	0-9	0	Yes
1013	10	school college university student	Thursday	Daily or almost daily	Household member	Physical	>4h	55-64y olds	10-14y olds	0-9	0	Yes
1013	10	school college university student	Thursday	Daily or almost daily	Friend	Physical	2h - <4h	5-9y olds	10-14y olds	0-9	0	Yes
1013	10	school college university student	Thursday	Daily or almost daily	Household member	Physical	>4h	25-34y olds	10-14y olds	0-9	0	Yes
1013	10	school college university student	Thursday	Daily or almost daily	Other relative	Physical	15mins - <1h	10-14y olds	10-14y olds	0-9	0	Yes
1013	10	school college university student	Thursday	Daily or almost daily	Household member	Physical	>4h	25-34y olds	10-14y olds	0-9	0	Yes
1013	10	school college university student	Thursday	Daily or almost daily	Friend	Physical	2h - <4h	10-14y olds	10-14y olds	0-9	0	Yes
1013	10	school college university student	Thursday	Daily or almost daily	Household member	Physical	>4h	10-14y olds	10-14y olds	0-9	0	Yes
1013	10	school college university student	Thursday	Daily or almost daily	Household member	Physical	>4h	65+y olds	10-14y olds	0-9	0	Yes
1014	10	others	Friday	Daily or almost daily	Household member	Physical	>4h	15-24y olds	<2y olds	Oct-19	0	Yes
1014	10	others	Friday	Daily or almost daily	Household member	Physical	>4h	15-24y olds	<2y olds	Oct-19	0	Yes
1014	10	others	Friday	Daily or almost daily	Household member	Physical	>4h	10-14y olds	<2y olds	Oct-19	0	Yes
1014	10	others	Friday	Daily or almost daily	Household member	Physical	>4h	65+y olds	<2y olds	Oct-19	0	Yes
1014	10	others	Friday	Daily or almost daily	Other relative	Physical	<15mins	15-24y olds	<2y olds	Oct-19	0	Yes
1014	10	others	Friday	Daily or almost daily	Household member	Physical	>4h	15-24y olds	<2y olds	Oct-19	0	Yes
1017	10	agriculture	Thursday	Less than once a month	Friend	Nonphysical	<15mins	25-34y olds	25-34y olds	30+	0	Yes
1017	10	agriculture	Thursday	Daily or almost daily	Household member	Physical	>4h	10-14y olds	25-34y olds	30+	0	Yes
1017	10	agriculture	Thursday	Daily or almost daily	Friend	Nonphysical	<15mins	25-34y olds	25-34y olds	30+	0	Yes
1017	10	agriculture	Thursday	Daily or almost daily	Other relative	Nonphysical	15mins - <1h	55-64y olds	25-34y olds	30+	0	Yes
1017	10	agriculture	Thursday	Daily or almost daily	Household member	Physical	>4h	10-14y olds	25-34y olds	30+	0	Yes
1017	10	agriculture	Thursday	Daily or almost daily	Friend	Nonphysical	<15mins	55-64y olds	25-34y olds	30+	0	Yes
1017	10	agriculture	Thursday	Daily or almost daily	Household member	Physical	>4h	5-9y olds	25-34y olds	30+	0	Yes
1017	10	agriculture	Thursday	Daily or almost daily	Household member	Physical	>4h	5-9y olds	25-34y olds	30+	0	Yes
1017	10	agriculture	Thursday	At least once a week	Friend	Nonphysical	2h - <4h	35-44y olds	25-34y olds	30+	0	Yes
1017	10	agriculture	Thursday	At least once a week	Friend	Nonphysical	<15mins	25-34y olds	25-34y olds	30+	0	Yes
1017	10	agriculture	Thursday	Daily or almost daily	Other	Nonphysical	<15mins	55-64y olds	25-34y olds	30+	0	Yes
1017	10	agriculture	Thursday	At least once a week	Other	Nonphysical	1h - <2h	65+y olds	25-34y olds	30+	0	Yes
1017	10	agriculture	Thursday	Daily or almost daily	Other relative	Nonphysical	<15mins	25-34y olds	25-34y olds	30+	0	Yes
1017	10	agriculture	Thursday	At least once a month	Other relative	Nonphysical	2h - <4h	65+y olds	25-34y olds	30+	7.3	Yes
1017	10	agriculture	Thursday	Daily or almost daily	Household member	Physical	>4h	5-9y olds	25-34y olds	30+	0	Yes
1017	10	agriculture	Thursday	Less than once a month	Friend	Nonphysical	<15mins	25-34y olds	25-34y olds	30+	0	Yes
1017	10	agriculture	Thursday	Daily or almost daily	Household member	Physical	>4h	25-34y olds	25-34y olds	30+	0	Yes
1017	10	agriculture	Thursday	Daily or almost daily	Other	Nonphysical	<15mins	35-44y olds	25-34y olds	30+	0	Yes
1020	10	others	Thursday	Daily or almost daily	Other relative	Nonphysical	>4h	65+y olds	2-4y olds	Oct-19	0	Yes
1020	10	others	Thursday	Daily or almost daily	Other relative	Nonphysical	>4h	10-14y olds	2-4y olds	Oct-19	0	Yes
1020	10	others	Thursday	Daily or almost daily	Household member	Physical	>4h	25-34y olds	2-4y olds	Oct-19	0	Yes
1020	10	others	Thursday	Daily or almost daily	Household member	Physical	>4h	5-9y olds	2-4y olds	Oct-19	0	Yes
1020	10	others	Thursday	Daily or almost daily	Other relative	Nonphysical	>4h	10-14y olds	2-4y olds	Oct-19	0	Yes
1020	10	others	Thursday	Daily or almost daily	Other relative	Nonphysical	>4h	15-24y olds	2-4y olds	Oct-19	0	Yes
1020	10	others	Thursday	Daily or almost daily	Household member	Physical	>4h	35-44y olds	2-4y olds	Oct-19	0	Yes
1020	10	others	Thursday	Daily or almost daily	Other relative	Nonphysical	>4h	15-24y olds	2-4y olds	Oct-19	0	Yes
1020	10	others	Thursday	Daily or almost daily	Household member	Physical	>4h	5-9y olds	2-4y olds	Oct-19	0	Yes
1020	10	others	Thursday	Daily or almost daily	Other relative	Nonphysical	>4h	15-24y olds	2-4y olds	Oct-19	0	Yes
1021	10	school college university student	Thursday	Daily or almost daily	Friend	Physical	>4h	2-4y olds	15-24y olds	20 - 29	0	Yes
1021	10	school college university student	Thursday	Daily or almost daily	Friend	Nonphysical	>4h	10-14y olds	15-24y olds	20 - 29	0	Yes
1021	10	school college university student	Thursday	Daily or almost daily	Household member	Nonphysical	>4h	10-14y olds	15-24y olds	20 - 29	0	Yes
1021	10	school college university student	Thursday	Daily or almost daily	Friend	Physical	1h - <2h	5-9y olds	15-24y olds	20 - 29	0	Yes
1021	10	school college university student	Thursday	Daily or almost daily	Friend	Nonphysical	>4h	15-24y olds	15-24y olds	20 - 29	0	Yes
1021	10	school college university student	Thursday	Daily or almost daily	Other relative	Nonphysical	1h - <2h	15-24y olds	15-24y olds	20 - 29	0	Yes
1021	10	school college university student	Thursday	Daily or almost daily	Household member	Nonphysical	1h - <2h	15-24y olds	15-24y olds	20 - 29	0	Yes
1021	10	school college university student	Thursday	Daily or almost daily	Other relative	Physical	>4h	15-24y olds	15-24y olds	20 - 29	0	Yes
1021	10	school college university student	Thursday	Daily or almost daily	Other relative	Nonphysical	>4h	10-14y olds	15-24y olds	20 - 29	0	Yes
1021	10	school college university student	Thursday	Daily or almost daily	Household member	Nonphysical	2h - <4h	15-24y olds	15-24y olds	20 - 29	0	Yes
1021	10	school college university student	Thursday	Daily or almost daily	Household member	Physical	>4h	15-24y olds	15-24y olds	20 - 29	0	Yes
1021	10	school college university student	Thursday	Daily or almost daily	Household member	Physical	>4h	10-14y olds	15-24y olds	20 - 29	0	Yes
1024	10	pre-school child	Thursday	At least once a week	Other relative	Physical	1h - <2h	25-34y olds	<2y olds	Oct-19	0	Yes
1024	10	pre-school child	Thursday	Daily or almost daily	Friend	Nonphysical	>4h	25-34y olds	<2y olds	Oct-19	0	Yes
1024	10	pre-school child	Thursday	At least once a month	Other relative	Physical	2h - <4h	10-14y olds	<2y olds	Oct-19	0	Yes
1024	10	pre-school child	Thursday	At least once a month	Colleague or schoolmate	Physical	2h - <4h	15-24y olds	<2y olds	Oct-19	0	Yes
1024	10	pre-school child	Thursday	Daily or almost daily	Other relative	Physical	>4h	5-9y olds	<2y olds	Oct-19	0	Yes
1029	10	manual worker	Thursday	Daily or almost daily	Household member	Physical	>4h	45-54Y olds	15-24y olds	0-9	0	Yes
1029	10	manual worker	Thursday	Daily or almost daily	Other relative	Physical	>4h	10-14y olds	15-24y olds	0-9	0	Yes
1029	10	manual worker	Thursday	Daily or almost daily	Other relative	Nonphysical	>4h	10-14y olds	15-24y olds	0-9	0	Yes
1029	10	manual worker	Thursday	Daily or almost daily	Household member	Physical	>4h	10-14y olds	15-24y olds	0-9	0	Yes
1102	11	school college university student	Monday	Daily or almost daily	Other	Physical	1h - <2h	10-14y olds	15-24y olds	0-9	0	Yes
1102	11	school college university student	Monday	Daily or almost daily	Friend	Physical	2h - <4h	15-24y olds	15-24y olds	0-9	0	Yes
1102	11	school college university student	Monday	Daily or almost daily	Household member	Physical	>4h	55-64y olds	15-24y olds	0-9	0	Yes
1102	11	school college university student	Monday	At least once a month	Other	Physical	15mins - <1h	25-34y olds	15-24y olds	0-9	0	Yes
1102	11	school college university student	Monday	Daily or almost daily	Household member	Physical	>4h	15-24y olds	15-24y olds	0-9	0	Yes
1102	11	school college university student	Monday	Daily or almost daily	Friend	Physical	2h - <4h	15-24y olds	15-24y olds	0-9	0	Yes
1106	11	agriculture	Monday	Daily or almost daily	Household member	Physical	1h - <2h	2-4y olds	45-54Y olds	0-9	0	Yes
1106	11	agriculture	Monday	Daily or almost daily	Household member	Nonphysical	>4h	25-34y olds	45-54Y olds	0-9	0	Yes
1106	11	agriculture	Monday	Daily or almost daily	Other	Nonphysical	<15mins	25-34y olds	45-54Y olds	0-9	0	Yes
1106	11	agriculture	Monday	At least once a week	Other	Nonphysical	15mins - <1h	35-44y olds	45-54Y olds	0-9	0	Yes
1106	11	agriculture	Monday	Daily or almost daily	Household member	Nonphysical	>4h	15-24y olds	45-54Y olds	0-9	0	Yes
1110	11	housewife	Monday	At least once a week	Other	Nonphysical	<15mins	35-44y olds	55-64y olds	0-9	0	Yes
1110	11	housewife	Monday	Daily or almost daily	Household member	Physical	>4h	55-64y olds	55-64y olds	0-9	0	Yes
1110	11	housewife	Monday	At least once a week	Other	Nonphysical	15mins - <1h	25-34y olds	55-64y olds	0-9	0	Yes
1110	11	housewife	Monday	Daily or almost daily	Other relative	Physical	1h - <2h	10-14y olds	55-64y olds	0-9	0	Yes
1110	11	housewife	Monday	Daily or almost daily	Household member	Nonphysical	2h - <4h	15-24y olds	55-64y olds	0-9	0	Yes
1113	11	school college university student	Monday	At least once a week	Colleague or schoolmate	Nonphysical	2h - <4h	25-34y olds	10-14y olds	Oct-19	0	Yes
1113	11	school college university student	Monday	At least once a week	Friend	Nonphysical	2h - <4h	25-34y olds	10-14y olds	Oct-19	0	Yes
1113	11	school college university student	Monday	At least once a month	Other relative	Nonphysical	1h - <2h	5-9y olds	10-14y olds	Oct-19	0	Yes
1113	11	school college university student	Monday	At least once a month	Other relative	Nonphysical	1h - <2h	5-9y olds	10-14y olds	Oct-19	0	Yes
1113	11	school college university student	Monday	Daily or almost daily	Other relative	Nonphysical	>4h	25-34y olds	10-14y olds	Oct-19	0	Yes
1113	11	school college university student	Monday	At least once a month	Friend	Nonphysical	2h - <4h	25-34y olds	10-14y olds	Oct-19	0	Yes
1113	11	school college university student	Monday	At least once a month	Other relative	Nonphysical	1h - <2h	5-9y olds	10-14y olds	Oct-19	0	Yes
1113	11	school college university student	Monday	Daily or almost daily	Other relative	Nonphysical	>4h	15-24y olds	10-14y olds	Oct-19	0	Yes
1113	11	school college university student	Monday	Daily or almost daily	Other relative	Nonphysical	>4h	25-34y olds	10-14y olds	Oct-19	0	Yes
1113	11	school college university student	Monday	Daily or almost daily	Household member	Nonphysical	>4h	55-64y olds	10-14y olds	Oct-19	0	Yes
1113	11	school college university student	Monday	Daily or almost daily	Other relative	Nonphysical	>4h	15-24y olds	10-14y olds	Oct-19	0	Yes
1113	11	school college university student	Monday	At least once a week	Friend	Nonphysical	2h - <4h	25-34y olds	10-14y olds	Oct-19	0	Yes
1113	11	school college university student	Monday	Daily or almost daily	Household member	Physical	>4h	15-24y olds	10-14y olds	Oct-19	0	Yes
1114	11	pre-school child	Monday	Daily or almost daily	Household member	Physical	>4h	25-34y olds	<2y olds	Don't know	0	Yes
1114	11	pre-school child	Monday	Daily or almost daily	Friend	Physical	2h - <4h	10-14y olds	<2y olds	Don't know	0	Yes
1114	11	pre-school child	Monday	Daily or almost daily	Household member	Physical	>4h	25-34y olds	<2y olds	Don't know	0	Yes
1114	11	pre-school child	Monday	Daily or almost daily	Household member	Physical	>4h	5-9y olds	<2y olds	Don't know	0	Yes
1114	11	pre-school child	Monday	Daily or almost daily	Friend	Physical	2h - <4h		<2y olds	Don't know	0	Yes
1114	11	pre-school child	Monday	Daily or almost daily	Friend	Physical	2h - <4h	15-24y olds	<2y olds	Don't know	0	Yes
1114	11	pre-school child	Monday	Daily or almost daily	Friend	Physical	2h - <4h	25-34y olds	<2y olds	Don't know	0	Yes
1114	11	pre-school child	Monday	Daily or almost daily	Household member	Physical	>4h	2-4y olds	<2y olds	Don't know	0	Yes
1114	11	pre-school child	Monday	Daily or almost daily	Friend	Physical	2h - <4h	10-14y olds	<2y olds	Don't know	0	Yes
1117	11	manual worker	Monday	At least once a week	Colleague or schoolmate	Physical	1h - <2h	25-34y olds	45-54Y olds	Don't know	2.4	Yes
1117	11	manual worker	Monday	Daily or almost daily	Household member	Nonphysical	>4h	15-24y olds	45-54Y olds	Don't know	0	Yes
1117	11	manual worker	Monday	Daily or almost daily	Other relative	Nonphysical	1h - <2h	35-44y olds	45-54Y olds	Don't know	0	Yes
1117	11	manual worker	Monday	Daily or almost daily	Household member	Physical	>4h	35-44y olds	45-54Y olds	Don't know	0	Yes
1117	11	manual worker	Monday	Daily or almost daily	Household member	Nonphysical	2h - <4h	2-4y olds	45-54Y olds	Don't know	0	Yes
1117	11	manual worker	Monday	Daily or almost daily	Household member	Physical	>4h	2-4y olds	45-54Y olds	Don't know	0	Yes
1117	11	manual worker	Monday	At least once a week	Other relative	Nonphysical	1h - <2h	25-34y olds	45-54Y olds	Don't know	0	Yes
1117	11	manual worker	Monday	Daily or almost daily	Household member	Physical	>4h	5-9y olds	45-54Y olds	Don't know	0	Yes
1117	11	manual worker	Monday	At least once a week	Colleague or schoolmate	Nonphysical	1h - <2h	15-24y olds	45-54Y olds	Don't know	0	Yes
1117	11	manual worker	Monday	At least once a week	Colleague or schoolmate	Nonphysical	1h - <2h	25-34y olds	45-54Y olds	Don't know	2.4	Yes
1117	11	manual worker	Monday	At least once a week	Colleague or schoolmate	Physical	1h - <2h	25-34y olds	45-54Y olds	Don't know	2.4	Yes
1117	11	manual worker	Monday	At least once a week	Colleague or schoolmate	Physical	1h - <2h	25-34y olds	45-54Y olds	Don't know	2.4	Yes
1120	11	pre-school child	Monday	Daily or almost daily	Other relative	Physical	>4h	5-9y olds	2-4y olds	20 - 29	0	Yes
1120	11	pre-school child	Monday	Daily or almost daily	Other relative	Physical	>4h	10-14y olds	2-4y olds	20 - 29	0	Yes
1120	11	pre-school child	Monday	Daily or almost daily	Other relative	Physical	>4h	35-44y olds	2-4y olds	20 - 29	0	Yes
1120	11	pre-school child	Monday	Daily or almost daily	Household member	Nonphysical	>4h	45-54Y olds	2-4y olds	20 - 29	0	Yes
1120	11	pre-school child	Monday	Daily or almost daily	Other relative	Nonphysical	>4h	15-24y olds	2-4y olds	20 - 29	0	Yes
1120	11	pre-school child	Monday	Daily or almost daily	Household member	Nonphysical	>4h	<2y olds	2-4y olds	20 - 29	0	Yes
1120	11	pre-school child	Monday	Daily or almost daily	Other relative	Nonphysical	>4h	25-34y olds	2-4y olds	20 - 29	0	Yes
1120	11	pre-school child	Monday	Daily or almost daily	Household member	Nonphysical	>4h	15-24y olds	2-4y olds	20 - 29	0	Yes
1120	11	pre-school child	Monday	Daily or almost daily	Household member	Nonphysical	>4h	25-34y olds	2-4y olds	20 - 29	0	Yes
1121	11	school college university student	Monday	Daily or almost daily	Friend	Physical	2h - <4h	15-24y olds	15-24y olds	20 - 29	6.2	Yes
1121	11	school college university student	Monday	Daily or almost daily	Household member	Nonphysical	>4h	45-54Y olds	15-24y olds	20 - 29	0	Yes
1121	11	school college university student	Monday	Daily or almost daily	Friend	Physical	2h - <4h	15-24y olds	15-24y olds	20 - 29	6.2	Yes
1121	11	school college university student	Monday	Daily or almost daily	Friend	Physical	2h - <4h	15-24y olds	15-24y olds	20 - 29	6.2	Yes
1121	11	school college university student	Monday	Daily or almost daily	Friend	Physical	2h - <4h	15-24y olds	15-24y olds	20 - 29	6.2	Yes
1121	11	school college university student	Monday	Daily or almost daily	Friend	Physical	2h - <4h	15-24y olds	15-24y olds	20 - 29	6.2	Yes
1121	11	school college university student	Monday	Daily or almost daily	Household member	Physical	>4h	10-14y olds	15-24y olds	20 - 29	0	Yes
1121	11	school college university student	Monday	Daily or almost daily	Friend	Physical	2h - <4h	15-24y olds	15-24y olds	20 - 29	6.2	Yes
1121	11	school college university student	Monday	Daily or almost daily	Household member	Physical	>4h	2-4y olds	15-24y olds	20 - 29	0	Yes
1121	11	school college university student	Monday	Daily or almost daily	Household member	Physical	>4h	2-4y olds	15-24y olds	20 - 29	0	Yes
1124	11	pre-school child	Monday	Daily or almost daily	Other	Nonphysical	1h - <2h	10-14y olds	<2y olds	Oct-19	0	Yes
1124	11	pre-school child	Monday	Daily or almost daily	Other	Nonphysical	1h - <2h	2-4y olds	<2y olds	Oct-19	0	Yes
1124	11	pre-school child	Monday	Daily or almost daily	Household member	Physical	>4h	10-14y olds	<2y olds	Oct-19	0	Yes
1124	11	pre-school child	Monday	Daily or almost daily	Household member	Physical	>4h	2-4y olds	<2y olds	Oct-19	0	Yes
1124	11	pre-school child	Monday	Daily or almost daily	Household member	Physical	>4h	55-64y olds	<2y olds	Oct-19	0	Yes
1124	11	pre-school child	Monday	Daily or almost daily	Other	Nonphysical	1h - <2h	10-14y olds	<2y olds	Oct-19	0	Yes
1124	11	pre-school child	Monday	Daily or almost daily	Household member	Physical	>4h	10-14y olds	<2y olds	Oct-19	0	Yes
1124	11	pre-school child	Monday	Daily or almost daily	Household member	Physical	>4h	10-14y olds	<2y olds	Oct-19	0	Yes
1129	11	agriculture	Monday	At least once a week	Friend	Nonphysical	<15mins	35-44y olds	45-54Y olds	20 - 29	0	Yes
1129	11	agriculture	Monday	Daily or almost daily	Friend	Nonphysical	15mins - <1h	15-24y olds	45-54Y olds	20 - 29	0	Yes
1202	12	school college university student	Thursday	Daily or almost daily	Other	Nonphysical	<15mins	45-54Y olds	15-24y olds	20 - 29	0	Yes
1202	12	school college university student	Thursday	Daily or almost daily	Household member	Nonphysical	>4h	15-24y olds	15-24y olds	20 - 29	0	Yes
1202	12	school college university student	Thursday	Daily or almost daily	Friend	Nonphysical	<15mins	15-24y olds	15-24y olds	20 - 29	0	Yes
1202	12	school college university student	Thursday	Daily or almost daily	Household member	Nonphysical	>4h	55-64y olds	15-24y olds	20 - 29	0	Yes
1202	12	school college university student	Thursday	At least once a week	Friend	Nonphysical	<15mins	15-24y olds	15-24y olds	20 - 29	0	Yes
1202	12	school college university student	Thursday	Daily or almost daily	Household member	Nonphysical	>4h	45-54Y olds	15-24y olds	20 - 29	0	Yes
1202	12	school college university student	Thursday	Daily or almost daily	Household member	Physical	>4h	<2y olds	15-24y olds	20 - 29	0	Yes
1204	12	school college university student	Thursday	Daily or almost daily	Friend	Physical	2h - <4h	10-14y olds	10-14y olds	0-9	0	Yes
1204	12	school college university student	Thursday	Daily or almost daily	Household member	Physical	>4h	65+y olds	10-14y olds	0-9	0	Yes
1204	12	school college university student	Thursday	At least once a week	Other relative	Physical	>4h	35-44y olds	10-14y olds	0-9	0	Yes
1206	12	shop worker	Thursday	Daily or almost daily	Household member	Physical	>4h	15-24y olds	45-54Y olds	20 - 29	0	Yes
1206	12	shop worker	Thursday	Daily or almost daily	Household member	Physical	>4h	55-64y olds	45-54Y olds	20 - 29	0	Yes
1206	12	shop worker	Thursday	At least once a week	Other relative	Nonphysical	2h - <4h	25-34y olds	45-54Y olds	20 - 29	0	Yes
1206	12	shop worker	Thursday	Never met before	Other	Nonphysical	<15mins	25-34y olds	45-54Y olds	20 - 29	0.9	Yes
1206	12	shop worker	Thursday	Daily or almost daily	Household member	Physical	>4h	5-9y olds	45-54Y olds	20 - 29	0	Yes
1206	12	shop worker	Thursday	Daily or almost daily	Other	Nonphysical	<15mins	35-44y olds	45-54Y olds	20 - 29	0.9	Yes
1206	12	shop worker	Thursday	Daily or almost daily	Household member	Physical	>4h	15-24y olds	45-54Y olds	20 - 29	0	Yes
1206	12	shop worker	Thursday	Daily or almost daily	Other	Nonphysical	<15mins	25-34y olds	45-54Y olds	20 - 29	0.9	Yes
1206	12	shop worker	Thursday	At least once a week	Friend	Nonphysical	2h - <4h	45-54Y olds	45-54Y olds	20 - 29	0	Yes
1210	12	school college university student	Thursday	Daily or almost daily	Household member	Physical	>4h	35-44y olds	15-24y olds	0-9	0	Yes
1210	12	school college university student	Thursday	Daily or almost daily	Other relative	Nonphysical	15mins - <1h	15-24y olds	15-24y olds	0-9	0	Yes
1210	12	school college university student	Thursday	Daily or almost daily	Other relative	Physical	2h - <4h	5-9y olds	15-24y olds	0-9	0.9	Yes
1210	12	school college university student	Thursday	Daily or almost daily	Other relative	Physical	2h - <4h	2-4y olds	15-24y olds	0-9	0.9	Yes
1210	12	school college university student	Thursday	Daily or almost daily	Other relative	Physical	15mins - <1h	35-44y olds	15-24y olds	0-9	0	Yes
1210	12	school college university student	Thursday	Daily or almost daily	Other relative	Physical	15mins - <1h	25-34y olds	15-24y olds	0-9	0.9	Yes
1210	12	school college university student	Thursday	Daily or almost daily	Household member	Nonphysical	>4h	15-24y olds	15-24y olds	0-9	0	Yes
1210	12	school college university student	Thursday	Daily or almost daily	Household member	Physical	>4h	45-54Y olds	15-24y olds	0-9	0	Yes
1210	12	school college university student	Thursday	Daily or almost daily	Household member	Nonphysical	>4h	45-54Y olds	15-24y olds	0-9	0	Yes
1212	12	pre-school child	Friday	Daily or almost daily	Other relative	Physical	15mins - <1h	5-9y olds	2-4y olds	Oct-19	0	Yes
1212	12	pre-school child	Friday	Daily or almost daily	Household member	Physical	>4h	35-44y olds	2-4y olds	Oct-19	0	Yes
1212	12	pre-school child	Friday	Daily or almost daily	Household member	Physical	2h - <4h	10-14y olds	2-4y olds	Oct-19	0	Yes
1212	12	pre-school child	Friday	Daily or almost daily	Household member	Physical	1h - <2h	5-9y olds	2-4y olds	Oct-19	0	Yes
1212	12	pre-school child	Friday	Daily or almost daily	Household member	Nonphysical	1h - <2h	10-14y olds	2-4y olds	Oct-19	0	Yes
1212	12	pre-school child	Friday	At least once a week	Other relative	Physical	15mins - <1h	2-4y olds	2-4y olds	Oct-19	0	Yes
1212	12	pre-school child	Friday	Daily or almost daily	Household member	Physical	2h - <4h	5-9y olds	2-4y olds	Oct-19	0	Yes
1212	12	pre-school child	Friday	Daily or almost daily	Household member	Physical	>4h	45-54Y olds	2-4y olds	Oct-19	0	Yes
1214	12	pre-school child	Friday	Daily or almost daily	Household member	Physical	>4h	55-64y olds	<2y olds	Oct-19	0	Yes
1214	12	pre-school child	Friday	Daily or almost daily	Household member	Nonphysical	15mins - <1h	65+y olds	<2y olds	Oct-19	0	Yes
1214	12	pre-school child	Friday	Daily or almost daily	Other relative	Physical	<15mins	45-54Y olds	<2y olds	Oct-19	0	Yes
1214	12	pre-school child	Friday	Daily or almost daily	Household member	Physical	>4h	<2y olds	<2y olds	Oct-19	0	Yes
1214	12	pre-school child	Friday	At least once a week	Other relative	Physical	1h - <2h	45-54Y olds	<2y olds	Oct-19	0	Yes
1214	12	pre-school child	Friday	Daily or almost daily	Household member	Physical	>4h	2-4y olds	<2y olds	Oct-19	0	Yes
1214	12	pre-school child	Friday	Daily or almost daily	Household member	Physical	2h - <4h	15-24y olds	<2y olds	Oct-19	0	Yes
1214	12	pre-school child	Friday	Daily or almost daily	Household member	Physical	2h - <4h	10-14y olds	<2y olds	Oct-19	0	Yes
1217	12	housewife	Friday	Never met before	Other	Nonphysical	1h - <2h	35-44y olds	25-34y olds	20 - 29	148.5	Yes
1217	12	housewife	Friday	Daily or almost daily	Other relative	Physical	1h - <2h	15-24y olds	25-34y olds	20 - 29	148.5	Yes
1217	12	housewife	Friday	Never met before	Other	Nonphysical	15mins - <1h	35-44y olds	25-34y olds	20 - 29	148.5	Yes
1217	12	housewife	Friday	Daily or almost daily	Household member	Physical	>4h	35-44y olds	25-34y olds	20 - 29	0	Yes
1217	12	housewife	Friday	Daily or almost daily	Other	Physical	<15mins	15-24y olds	25-34y olds	20 - 29	0	Yes
1221	12	housewife	Thursday	Daily or almost daily	Other	Nonphysical	1h - <2h	25-34y olds	15-24y olds	0-9	0	Yes
1221	12	housewife	Thursday	Daily or almost daily	Household member	Physical	>4h	10-14y olds	15-24y olds	0-9	0	Yes
1221	12	housewife	Thursday	Daily or almost daily	Household member	Physical	>4h	<2y olds	15-24y olds	0-9	0	Yes
1221	12	housewife	Thursday	Daily or almost daily	Household member	Physical	>4h	2-4y olds	15-24y olds	0-9	0	Yes
1221	12	housewife	Thursday	Daily or almost daily	Other	Nonphysical	1h - <2h	10-14y olds	15-24y olds	0-9	0	Yes
1221	12	housewife	Thursday	Daily or almost daily	Household member	Physical	2h - <4h	25-34y olds	15-24y olds	0-9	0	Yes
1223	12	school college university student	Thursday	Daily or almost daily	Other relative	Physical	>4h	5-9y olds	5-9y olds	Oct-19	0	Yes
1223	12	school college university student	Thursday	Daily or almost daily	Household member	Physical	>4h	5-9y olds	5-9y olds	Oct-19	0	Yes
1223	12	school college university student	Thursday	Daily or almost daily	Other relative	Physical	>4h	2-4y olds	5-9y olds	Oct-19	0	Yes
1223	12	school college university student	Thursday	Daily or almost daily	Other relative	Nonphysical	15mins - <1h	35-44y olds	5-9y olds	Oct-19	0	Yes
1223	12	school college university student	Thursday	Daily or almost daily	Household member	Physical	>4h	65+y olds	5-9y olds	Oct-19	0	Yes
1227	12	pre-school child	Thursday	Daily or almost daily	Household member	Physical	>4h	10-14y olds	10-14y olds	Oct-19	0	Yes
1227	12	pre-school child	Thursday	Daily or almost daily	Household member	Physical	>4h	15-24y olds	10-14y olds	Oct-19	0	Yes
1227	12	pre-school child	Thursday	At least once a week	Other	Nonphysical	>4h	45-54Y olds	10-14y olds	Oct-19	0	Yes
1227	12	pre-school child	Thursday	At least once a week	Other	Nonphysical	1h - <2h	15-24y olds	10-14y olds	Oct-19	0	Yes
1227	12	pre-school child	Thursday	Daily or almost daily	Household member	Physical	>4h	35-44y olds	10-14y olds	Oct-19	0	Yes
1227	12	pre-school child	Thursday	Daily or almost daily	Household member	Physical	>4h	5-9y olds	10-14y olds	Oct-19	0	Yes
1227	12	pre-school child	Thursday	Daily or almost daily	Household member	Physical	>4h	10-14y olds	10-14y olds	Oct-19	0	Yes
1227	12	pre-school child	Thursday	At least once a week	Other	Nonphysical	1h - <2h	10-14y olds	10-14y olds	Oct-19	1.2	Yes
1227	12	pre-school child	Thursday	At least once a week	Other	Nonphysical	15mins - <1h	25-34y olds	10-14y olds	Oct-19	1.2	Yes
1227	12	pre-school child	Thursday	Daily or almost daily	Household member	Physical	>4h	35-44y olds	10-14y olds	Oct-19	0	Yes
1302	13	shop worker	Thursday	Daily or almost daily	Household member	Physical	>4h	2-4y olds	35-44y olds	Oct-19	0	Yes
1302	13	shop worker	Thursday	At least once a week	Friend	Nonphysical	1h - <2h	25-34y olds	35-44y olds	Oct-19	0	Yes
1302	13	shop worker	Thursday	At least once a week	Other	Nonphysical	15mins - <1h	55-64y olds	35-44y olds	Oct-19	0	Yes
1302	13	shop worker	Thursday	At least once a week	Other	Physical	<15mins	35-44y olds	35-44y olds	Oct-19	1.4	Yes
1302	13	shop worker	Thursday	At least once a month	Other relative	Physical	2h - <4h	65+y olds	35-44y olds	Oct-19	1.4	Yes
1302	13	shop worker	Thursday	At least once a month	Friend	Physical	2h - <4h	25-34y olds	35-44y olds	Oct-19	1.4	Yes
1302	13	shop worker	Thursday	Daily or almost daily	Other	Nonphysical	15mins - <1h	45-54Y olds	35-44y olds	Oct-19	0	Yes
1302	13	shop worker	Thursday	Daily or almost daily	Other	Nonphysical	<15mins	45-54Y olds	35-44y olds	Oct-19	0	Yes
1306	13	agriculture	Thursday	Daily or almost daily	Friend	Physical	15mins - <1h	35-44y olds	55-64y olds	0-9	0	Yes
1306	13	agriculture	Thursday	Daily or almost daily	Other	Nonphysical	15mins - <1h	35-44y olds	55-64y olds	0-9	8.1	Yes
1306	13	agriculture	Thursday	Daily or almost daily	Friend	Physical	1h - <2h	55-64y olds	55-64y olds	0-9	0	Yes
1306	13	agriculture	Thursday	Daily or almost daily	Household member	Physical	>4h	45-54Y olds	55-64y olds	0-9	0	Yes
1306	13	agriculture	Thursday	Daily or almost daily	Other relative	Nonphysical	2h - <4h	55-64y olds	55-64y olds	0-9	0	Yes
1306	13	agriculture	Thursday	Daily or almost daily	Other	Nonphysical	15mins - <1h	65+y olds	55-64y olds	0-9	8.1	Yes
1306	13	agriculture	Thursday	Daily or almost daily	Household member	Physical	2h - <4h	2-4y olds	55-64y olds	0-9	0	Yes
1306	13	agriculture	Thursday	Daily or almost daily	Other	Nonphysical	>4h	65+y olds	55-64y olds	0-9	8.1	Yes
1306	13	agriculture	Thursday	At least once a week	Colleague or schoolmate	Physical	15mins - <1h	55-64y olds	55-64y olds	0-9	7.9	Yes
1306	13	agriculture	Thursday	Daily or almost daily	Other	Physical	2h - <4h	45-54Y olds	55-64y olds	0-9	7.9	Yes
1310	13	housewife	Thursday	At least once a month	Other relative	Nonphysical	1h - <2h	35-44y olds	65+y olds	0-9	0	Yes
1310	13	housewife	Thursday	Daily or almost daily	Other	Nonphysical	15mins - <1h	45-54Y olds	65+y olds	0-9	0	Yes
1310	13	housewife	Thursday	At least once a week	Friend	Physical	15mins - <1h	25-34y olds	65+y olds	0-9	0	Yes
1310	13	housewife	Thursday	Daily or almost daily	Household member	Physical	>4h	65+y olds	65+y olds	0-9	0	Yes
1313	13	school college university student	Thursday	Daily or almost daily	Household member	Physical	>4h	25-34y olds	5-9y olds	Don't know	0	Yes
1313	13	school college university student	Thursday	Daily or almost daily	Household member	Physical	>4h	15-24y olds	5-9y olds	Don't know	0	Yes
1313	13	school college university student	Thursday	Daily or almost daily	Household member	Physical	>4h	2-4y olds	5-9y olds	Don't know	0	Yes
1313	13	school college university student	Thursday	Daily or almost daily	Friend	Physical	>4h	10-14y olds	5-9y olds	Don't know	0	Yes
1313	13	school college university student	Thursday	At least once a month	Other relative	Physical	>4h	25-34y olds	5-9y olds	Don't know	0	Yes
1313	13	school college university student	Thursday	Daily or almost daily	Household member	Physical	>4h	10-14y olds	5-9y olds	Don't know	0	Yes
1313	13	school college university student	Thursday	Daily or almost daily	Friend	Physical	>4h	2-4y olds	5-9y olds	Don't know	0	Yes
1313	13	school college university student	Thursday	Daily or almost daily	Friend	Physical	>4h	10-14y olds	5-9y olds	Don't know	0	Yes
1313	13	school college university student	Thursday	Daily or almost daily	Household member	Physical	>4h	65+y olds	5-9y olds	Don't know	0	Yes
1313	13	school college university student	Thursday	Daily or almost daily	Household member	Physical	>4h	2-4y olds	5-9y olds	Don't know	0	Yes
1314	13	others	Thursday	Daily or almost daily	Friend	Physical	2h - <4h	15-24y olds	<2y olds	0-9	0	Yes
1314	13	others	Thursday	Daily or almost daily	Friend	Physical	2h - <4h	10-14y olds	<2y olds	0-9	0	Yes
1314	13	others	Thursday	Daily or almost daily	Household member	Physical	>4h	25-34y olds	<2y olds	0-9	0	Yes
1314	13	others	Thursday	Daily or almost daily	Household member	Physical	>4h	2-4y olds	<2y olds	0-9	0	Yes
1314	13	others	Thursday	Daily or almost daily	Household member	Physical	>4h	15-24y olds	<2y olds	0-9	0	Yes
1314	13	others	Thursday	Daily or almost daily	Household member	Physical	>4h	15-24y olds	<2y olds	0-9	0	Yes
1317	13	school college university student	Thursday	Daily or almost daily	Household member	Physical	>4h	15-24y olds	15-24y olds	0-9	0	Yes
1317	13	school college university student	Thursday	Daily or almost daily	Household member	Physical	>4h	10-14y olds	15-24y olds	0-9	0	Yes
1317	13	school college university student	Thursday	Daily or almost daily	Household member	Physical	>4h	35-44y olds	15-24y olds	0-9	0	Yes
1317	13	school college university student	Thursday	Daily or almost daily	Household member	Physical	>4h	45-54Y olds	15-24y olds	0-9	0	Yes
1317	13	school college university student	Thursday	Daily or almost daily	Other relative	Physical	2h - <4h	25-34y olds	15-24y olds	0-9	0	Yes
1317	13	school college university student	Thursday	Daily or almost daily	Household member	Physical	>4h	5-9y olds	15-24y olds	0-9	0	Yes
1321	13	housewife	Thursday	At least once a week	Friend	Nonphysical	2h - <4h	15-24y olds	15-24y olds	0-9	7.2	Yes
1321	13	housewife	Thursday	Daily or almost daily	Household member	Physical	>4h	25-34y olds	15-24y olds	0-9	0	Yes
1321	13	housewife	Thursday	At least once a week	Friend	Nonphysical	2h - <4h	35-44y olds	15-24y olds	0-9	7.2	Yes
1321	13	housewife	Thursday	At least once a week	Friend	Nonphysical	2h - <4h	25-34y olds	15-24y olds	0-9	7.2	Yes
1321	13	housewife	Thursday	At least once a week	Friend	Nonphysical	>4h	25-34y olds	15-24y olds	0-9	7.2	Yes
1329	13	school college university student	Thursday	Daily or almost daily	Household member	Physical	>4h	10-14y olds	15-24y olds	0-9	0	Yes
1329	13	school college university student	Thursday	Daily or almost daily	Household member	Physical	>4h	5-9y olds	15-24y olds	0-9	0	Yes
1329	13	school college university student	Thursday	Daily or almost daily	Household member	Physical	>4h	35-44y olds	15-24y olds	0-9	0	Yes
1329	13	school college university student	Thursday	Daily or almost daily	Household member	Physical	>4h	5-9y olds	15-24y olds	0-9	0	Yes
1402	14	housewife	Sunday	At least once a week	Friend	Physical	2h - <4h	25-34y olds	45-54Y olds	0-9	1.3	Yes
1402	14	housewife	Sunday	At least once a week	Friend	Physical	2h - <4h	55-64y olds	45-54Y olds	0-9	1.3	Yes
1402	14	housewife	Sunday	Daily or almost daily	Household member	Physical	>4h	10-14y olds	45-54Y olds	0-9	0	Yes
1402	14	housewife	Sunday	Daily or almost daily	Household member	Physical	>4h	5-9y olds	45-54Y olds	0-9	0	Yes
1402	14	housewife	Sunday	Daily or almost daily	Household member	Physical	>4h	15-24y olds	45-54Y olds	0-9	0	Yes
1402	14	housewife	Sunday	Daily or almost daily	Friend	Nonphysical	15mins - <1h	35-44y olds	45-54Y olds	0-9	0	Yes
1402	14	housewife	Sunday	Daily or almost daily	Household member	Physical	>4h	10-14y olds	45-54Y olds	0-9	0	Yes
1402	14	housewife	Sunday	Daily or almost daily	Household member	Physical	>4h	45-54Y olds	45-54Y olds	0-9	0	Yes
1402	14	housewife	Sunday	Daily or almost daily	Household member	Physical	>4h	10-14y olds	45-54Y olds	0-9	0	Yes
1404	14	school college university student	Sunday	Daily or almost daily	Household member	Physical	>4h	15-24y olds	5-9y olds	0-9	0	Yes
1404	14	school college university student	Sunday	Daily or almost daily	Household member	Physical	>4h	15-24y olds	5-9y olds	0-9	0	Yes
1404	14	school college university student	Sunday	Daily or almost daily	Household member	Physical	>4h	5-9y olds	5-9y olds	0-9	0	Yes
1406	14	housewife	Sunday	Daily or almost daily	Household member	Physical	>4h	5-9y olds	45-54Y olds	Oct-19	0	Yes
1406	14	housewife	Sunday	Daily or almost daily	Household member	Physical	>4h	15-24y olds	45-54Y olds	Oct-19	0	Yes
1406	14	housewife	Sunday	At least once a month	Other relative	Physical	>4h	35-44y olds	45-54Y olds	Oct-19	0	Yes
1406	14	housewife	Sunday	Daily or almost daily	Household member	Physical	>4h	15-24y olds	45-54Y olds	Oct-19	0	Yes
1406	14	housewife	Sunday	Daily or almost daily	Friend	Physical	1h - <2h	35-44y olds	45-54Y olds	Oct-19	0	Yes
1406	14	housewife	Sunday	Daily or almost daily	Household member	Physical	>4h	15-24y olds	45-54Y olds	Oct-19	0	Yes
1406	14	housewife	Sunday	At least once a week	Friend	Physical	15mins - <1h	55-64y olds	45-54Y olds	Oct-19	0	Yes
1406	14	housewife	Sunday	Never met before	Friend	Physical	2h - <4h	25-34y olds	45-54Y olds	Oct-19	0	Yes
1406	14	housewife	Sunday	At least once a month	Other relative	Physical	>4h	25-34y olds	45-54Y olds	Oct-19	0	Yes
1406	14	housewife	Sunday	At least once a week	Friend	Physical	15mins - <1h	55-64y olds	45-54Y olds	Oct-19	0	Yes
1406	14	housewife	Sunday	Daily or almost daily	Friend	Physical	>4h	15-24y olds	45-54Y olds	Oct-19	0	Yes
1406	14	housewife	Sunday	Daily or almost daily	Household member	Physical	>4h	15-24y olds	45-54Y olds	Oct-19	0	Yes
1406	14	housewife	Sunday	At least once a month	Other relative	Physical	>4h	15-24y olds	45-54Y olds	Oct-19	0	Yes
1406	14	housewife	Sunday	Daily or almost daily	Other relative	Physical	15mins - <1h	15-24y olds	45-54Y olds	Oct-19	0	Yes
1406	14	housewife	Sunday	Daily or almost daily	Friend	Physical	2h - <4h	45-54Y olds	45-54Y olds	Oct-19	0	Yes
1406	14	housewife	Sunday	Daily or almost daily	Friend	Physical	>4h	15-24y olds	45-54Y olds	Oct-19	0	Yes
1406	14	housewife	Sunday	Daily or almost daily	Household member	Physical	>4h	10-14y olds	45-54Y olds	Oct-19	0	Yes
1413	14	pre-school child	Monday	Daily or almost daily	Household member	Physical	>4h	2-4y olds	5-9y olds	0-9	0	Yes
1413	14	pre-school child	Monday	Daily or almost daily	Other relative	Physical	>4h	45-54Y olds	5-9y olds	0-9	0	Yes
1413	14	pre-school child	Monday	Daily or almost daily	Other relative	Physical	>4h	10-14y olds	5-9y olds	0-9	0	Yes
1413	14	pre-school child	Monday	Daily or almost daily	Other relative	Physical	>4h	25-34y olds	5-9y olds	0-9	0	Yes
1413	14	pre-school child	Monday	Daily or almost daily	Household member	Physical	>4h	25-34y olds	5-9y olds	0-9	0	Yes
1413	14	pre-school child	Monday	Daily or almost daily	Household member	Physical	>4h	25-34y olds	5-9y olds	0-9	0	Yes
1413	14	pre-school child	Monday	Daily or almost daily	Household member	Physical	>4h	<2y olds	5-9y olds	0-9	0	Yes
1413	14	pre-school child	Monday	Daily or almost daily	Household member	Physical	>4h	10-14y olds	5-9y olds	0-9	0	Yes
1413	14	pre-school child	Monday	Daily or almost daily	Other relative	Physical	>4h	45-54Y olds	5-9y olds	0-9	0	Yes
1414	14	others	Sunday	Daily or almost daily	Household member	Physical	>4h	5-9y olds	<2y olds	Oct-19	0	Yes
1414	14	others	Sunday	Daily or almost daily	Household member	Physical	>4h	5-9y olds	<2y olds	Oct-19	0	Yes
1414	14	others	Sunday	Daily or almost daily	Household member	Physical	>4h	45-54Y olds	<2y olds	Oct-19	0	Yes
1414	14	others	Sunday	Daily or almost daily	Household member	Physical	>4h	10-14y olds	<2y olds	Oct-19	0	Yes
1414	14	others	Sunday	Daily or almost daily	Household member	Physical	>4h	10-14y olds	<2y olds	Oct-19	0	Yes
1414	14	others	Sunday	Daily or almost daily	Household member	Physical	>4h	10-14y olds	<2y olds	Oct-19	0	Yes
1414	14	others	Sunday	Daily or almost daily	Household member	Physical	>4h	5-9y olds	<2y olds	Oct-19	0	Yes
1414	14	others	Sunday	Daily or almost daily	Household member	Physical	>4h	15-24y olds	<2y olds	Oct-19	0	Yes
1414	14	others	Sunday	Daily or almost daily	Household member	Physical	>4h	5-9y olds	<2y olds	Oct-19	0	Yes
1414	14	others	Sunday	Daily or almost daily	Household member	Physical	>4h	10-14y olds	<2y olds	Oct-19	0	Yes
1417	14	agriculture	Monday	Daily or almost daily	Friend	Nonphysical	<15mins	15-24y olds	45-54Y olds	Oct-19	0	Yes
1417	14	agriculture	Monday	Daily or almost daily	Friend	Nonphysical	15mins - <1h	15-24y olds	45-54Y olds	Oct-19	0	Yes
1417	14	agriculture	Monday	Daily or almost daily	Friend	Nonphysical	15mins - <1h	15-24y olds	45-54Y olds	Oct-19	0	Yes
1417	14	agriculture	Monday	Daily or almost daily	Household member	Nonphysical	>4h	10-14y olds	45-54Y olds	Oct-19	0	Yes
1417	14	agriculture	Monday	At least once a week	Friend	Physical	<15mins	45-54Y olds	45-54Y olds	Oct-19	0	Yes
1417	14	agriculture	Monday	Daily or almost daily	Friend	Nonphysical	15mins - <1h	35-44y olds	45-54Y olds	Oct-19	0	Yes
1417	14	agriculture	Monday	Daily or almost daily	Other relative	Nonphysical	2h - <4h	45-54Y olds	45-54Y olds	Oct-19	0	Yes
1417	14	agriculture	Monday	Daily or almost daily	Friend	Nonphysical	<15mins	25-34y olds	45-54Y olds	Oct-19	0	Yes
1417	14	agriculture	Monday	Daily or almost daily	Friend	Nonphysical	1h - <2h	25-34y olds	45-54Y olds	Oct-19	0	Yes
1417	14	agriculture	Monday	Daily or almost daily	Friend	Nonphysical	2h - <4h	10-14y olds	45-54Y olds	Oct-19	0	Yes
1417	14	agriculture	Monday	Daily or almost daily	Friend	Nonphysical	>4h	35-44y olds	45-54Y olds	Oct-19	0	Yes
1417	14	agriculture	Monday	Daily or almost daily	Household member	Nonphysical	>4h	15-24y olds	45-54Y olds	Oct-19	0	Yes
1420	14	others	Monday	Daily or almost daily	Other relative	Physical	>4h	45-54Y olds	2-4y olds	0-9	0	Yes
1420	14	others	Monday	Daily or almost daily	Household member	Physical	>4h	15-24y olds	2-4y olds	0-9	2.3	Yes
1420	14	others	Monday	Daily or almost daily	Other relative	Physical	>4h	65+y olds	2-4y olds	0-9	0	Yes
1420	14	others	Monday	Daily or almost daily	Household member	Physical	>4h	<2y olds	2-4y olds	0-9	2.3	Yes
1420	14	others	Monday	At least once a month	Friend	Nonphysical	15mins - <1h	15-24y olds	2-4y olds	0-9	0	Yes
1420	14	others	Monday	Daily or almost daily	Household member	Physical	>4h	2-4y olds	2-4y olds	0-9	2.3	Yes
1420	14	others	Monday	Daily or almost daily	Household member	Physical	>4h	25-34y olds	2-4y olds	0-9	0	Yes
1421	14	manual worker	Sunday	At least once a week	Friend	Nonphysical	>4h	45-54Y olds	65+y olds	0-9	2.5	Yes
1421	14	manual worker	Sunday	At least once a week	Friend	Physical	>4h	45-54Y olds	65+y olds	0-9	2.5	Yes
1421	14	manual worker	Sunday	At least once a week	Friend	Nonphysical	>4h	55-64y olds	65+y olds	0-9	2.5	Yes
1421	14	manual worker	Sunday	Daily or almost daily	Household member	Physical	>4h	25-34y olds	65+y olds	0-9	0	Yes
1421	14	manual worker	Sunday	Daily or almost daily	Household member	Physical	>4h	5-9y olds	65+y olds	0-9	0	Yes
1423	14	school college university student	Sunday	Daily or almost daily	Household member	Physical	>4h	65+y olds	10-14y olds	0-9	0	Yes
1423	14	school college university student	Sunday	Daily or almost daily	Household member	Physical	>4h	15-24y olds	10-14y olds	0-9	0	Yes
1425	14	pre-school child	Sunday	Daily or almost daily	Household member	Physical	>4h	15-24y olds	<2y olds	0-9	0	Yes
1425	14	pre-school child	Sunday	Daily or almost daily	Household member	Physical	>4h	35-44y olds	<2y olds	0-9	0	Yes
1425	14	pre-school child	Sunday	Daily or almost daily	Household member	Physical	>4h	2-4y olds	<2y olds	0-9	0	Yes
1430	14	manual worker	Sunday	Daily or almost daily	Household member	Physical	>4h	10-14y olds	55-64y olds	0-9	0	Yes
1430	14	manual worker	Sunday	Daily or almost daily	Household member	Physical	>4h	5-9y olds	55-64y olds	0-9	0	Yes
1502	15	manual worker	Monday	Daily or almost daily	Household member	Physical	>4h	15-24y olds	65+y olds	0-9	0	Yes
1502	15	manual worker	Monday	Daily or almost daily	Household member	Physical	>4h	15-24y olds	65+y olds	0-9	0	Yes
1504	15	school college university student	Monday	Daily or almost daily	Household member	Physical	>4h	25-34y olds	2-4y olds	0-9	0	Yes
1504	15	school college university student	Monday	Daily or almost daily	Household member	Physical	>4h	15-24y olds	2-4y olds	0-9	0	Yes
1504	15	school college university student	Monday	Daily or almost daily	Household member	Physical	>4h	2-4y olds	2-4y olds	0-9	0	Yes
1506	15	school college university student	Monday	Daily or almost daily	Household member	Physical	>4h	35-44y olds	15-24y olds	0-9	0	Yes
1506	15	school college university student	Monday	Daily or almost daily	Household member	Physical	>4h	15-24y olds	15-24y olds	0-9	0	Yes
1506	15	school college university student	Monday	Daily or almost daily	Household member	Physical	>4h	35-44y olds	15-24y olds	0-9	0	Yes
1510	15	manual worker	Monday	Daily or almost daily	Friend	Nonphysical	>4h	25-34y olds	45-54Y olds	0-9	0	Yes
1510	15	manual worker	Monday	At least once a week	Other relative	Physical	1h - <2h	35-44y olds	45-54Y olds	0-9	0	Yes
1510	15	manual worker	Monday	Daily or almost daily	Household member	Physical	>4h	35-44y olds	45-54Y olds	0-9	0	Yes
1510	15	manual worker	Monday	Daily or almost daily		Physical	>4h	5-9y olds	45-54Y olds	0-9	0	Yes
1510	15	manual worker	Monday	Daily or almost daily	Friend	Nonphysical	2h - <4h	45-54Y olds	45-54Y olds	0-9	0	Yes
1510	15	manual worker	Monday	At least once a month	Friend	Physical	2h - <4h	45-54Y olds	45-54Y olds	0-9	0	Yes
1510	15	manual worker	Monday	Daily or almost daily	Household member	Physical	>4h	10-14y olds	45-54Y olds	0-9	0	Yes
1510	15	manual worker	Monday	Daily or almost daily		Physical	>4h	10-14y olds	45-54Y olds	0-9	0	Yes
1512	15	others	Monday	Daily or almost daily	Household member	Physical	>4h	5-9y olds	2-4y olds	Don't know	0	Yes
1512	15	others	Monday	Daily or almost daily	Household member	Physical	>4h	25-34y olds	2-4y olds	Don't know	0	Yes
1512	15	others	Monday	Daily or almost daily	Household member	Physical	>4h	5-9y olds	2-4y olds	Don't know	0	Yes
1512	15	others	Monday	Daily or almost daily	Household member	Physical	>4h	2-4y olds	2-4y olds	Don't know	0	Yes
1512	15	others	Monday	Daily or almost daily	Household member	Physical	>4h	35-44y olds	2-4y olds	Don't know	0	Yes
1514	15	others	Monday	Daily or almost daily	Household member	Physical	>4h	25-34y olds	<2y olds	0-9	0	Yes
1514	15	others	Monday	Daily or almost daily	Household member	Physical	>4h	15-24y olds	<2y olds	0-9	0	Yes
1517	15	housewife	Monday	At least once a week	Friend	Physical	<15mins	45-54Y olds	45-54Y olds	0-9	1.7	Yes
1517	15	housewife	Monday	At least once a week	Friend	Physical	<15mins	35-44y olds	45-54Y olds	0-9	1.7	Yes
1517	15	housewife	Monday	Daily or almost daily	Household member	Physical	>4h	65+y olds	45-54Y olds	0-9	0	Yes
1517	15	housewife	Monday	Daily or almost daily	Household member	Physical	>4h	10-14y olds	45-54Y olds	0-9	0	Yes
1517	15	housewife	Monday	Daily or almost daily	Household member	Physical	>4h	10-14y olds	45-54Y olds	0-9	0	Yes
1517	15	housewife	Monday	Daily or almost daily	Household member	Physical	>4h	15-24y olds	45-54Y olds	0-9	0	Yes
1521	15	housewife	Monday	Daily or almost daily	Household member	Physical	>4h	25-34y olds	45-54Y olds	0-9	0	Yes
1521	15	housewife	Monday	Daily or almost daily	Household member	Physical	>4h	65+y olds	45-54Y olds	0-9	0	Yes
1521	15	housewife	Monday	Daily or almost daily	Friend	Nonphysical	2h - <4h	25-34y olds	45-54Y olds	0-9	0	Yes
1521	15	housewife	Monday	Daily or almost daily	Household member	Physical	>4h	15-24y olds	45-54Y olds	0-9	0	Yes
1521	15	housewife	Monday	Daily or almost daily	Household member	Physical	>4h	5-9y olds	45-54Y olds	0-9	0	Yes
1521	15	housewife	Monday	Daily or almost daily	Friend	Nonphysical	2h - <4h	35-44y olds	45-54Y olds	0-9	0	Yes
1523	15	pre-school child	Monday	Daily or almost daily	Household member	Physical	>4h	5-9y olds	10-14y olds	0-9	0	Yes
1523	15	pre-school child	Monday	Daily or almost daily	Household member	Physical	>4h	5-9y olds	10-14y olds	0-9	0	Yes
1523	15	pre-school child	Monday	Daily or almost daily	Other relative	Nonphysical	2h - <4h	5-9y olds	10-14y olds	0-9	0	Yes
1523	15	pre-school child	Monday	Daily or almost daily	Household member	Physical	>4h	35-44y olds	10-14y olds	0-9	0	Yes
1602	16	manual worker	Monday	Daily or almost daily	Other relative	Nonphysical	15mins - <1h	15-24y olds	45-54Y olds	Oct-19	0	Yes
1602	16	manual worker	Monday	Daily or almost daily	Other relative	Nonphysical	15mins - <1h	45-54Y olds	45-54Y olds	Oct-19	0	Yes
1602	16	manual worker	Monday	Daily or almost daily	Other relative	Nonphysical	15mins - <1h	45-54Y olds	45-54Y olds	Oct-19	0	Yes
1602	16	manual worker	Monday	Daily or almost daily	Household member	Physical	>4h	35-44y olds	45-54Y olds	Oct-19	0	Yes
1602	16	manual worker	Monday	Daily or almost daily	Other relative	Nonphysical	15mins - <1h	55-64y olds	45-54Y olds	Oct-19	0	Yes
1602	16	manual worker	Monday	Daily or almost daily	Friend	Nonphysical	2h - <4h	35-44y olds	45-54Y olds	Oct-19	1.7	Yes
1602	16	manual worker	Monday	Daily or almost daily	Other	Nonphysical	15mins - <1h	35-44y olds	45-54Y olds	Oct-19	0	Yes
1606	16	agriculture	Monday	Less than once a month	Other relative	Physical	>4h	45-54Y olds	45-54Y olds	0-9	0	Yes
1606	16	agriculture	Monday	Daily or almost daily	Household member	Nonphysical	1h - <2h	10-14y olds	45-54Y olds	0-9	0	Yes
1606	16	agriculture	Monday	Daily or almost daily	Household member	Nonphysical	2h - <4h	15-24y olds	45-54Y olds	0-9	0	Yes
1606	16	agriculture	Monday	Daily or almost daily	Household member	Nonphysical	>4h	15-24y olds	45-54Y olds	0-9	0	Yes
1606	16	agriculture	Monday	Daily or almost daily	Household member	Nonphysical	2h - <4h	10-14y olds	45-54Y olds	0-9	0	Yes
1606	16	agriculture	Monday	At least once a week	Other	Nonphysical	2h - <4h	45-54Y olds	45-54Y olds	0-9	0	Yes
1606	16	agriculture	Monday	Daily or almost daily	Household member	Nonphysical	2h - <4h	15-24y olds	45-54Y olds	0-9	0	Yes
1606	16	agriculture	Monday	Daily or almost daily	Household member	Physical	>4h	55-64y olds	45-54Y olds	0-9	0	Yes
1610	16	housewife	Monday	Daily or almost daily	Other relative	Nonphysical	2h - <4h	25-34y olds	15-24y olds	0-9	0	Yes
1610	16	housewife	Monday	Daily or almost daily	Household member	Physical	2h - <4h	2-4y olds	15-24y olds	0-9	0	Yes
1610	16	housewife	Monday	Daily or almost daily	Other relative	Nonphysical	15mins - <1h	35-44y olds	15-24y olds	0-9	0	Yes
1610	16	housewife	Monday	Never met before	Other	Nonphysical	<15mins	25-34y olds	15-24y olds	0-9	0	Yes
1610	16	housewife	Monday	Daily or almost daily	Household member	Physical	>4h	25-34y olds	15-24y olds	0-9	0	Yes
1610	16	housewife	Monday	Daily or almost daily	Other relative	Physical	1h - <2h	15-24y olds	15-24y olds	0-9	0	Yes
1610	16	housewife	Monday	Daily or almost daily	Other	Nonphysical	<15mins	15-24y olds	15-24y olds	0-9	0	Yes
1610	16	housewife	Monday	Daily or almost daily	Other	Physical	<15mins	25-34y olds	15-24y olds	0-9	1.7	Yes
1610	16	housewife	Monday	Daily or almost daily	Household member	Physical	>4h	2-4y olds	15-24y olds	0-9	0	Yes
1613	16	school college university student	Monday	At least once a week	Friend	Physical	2h - <4h	10-14y olds	10-14y olds	Don't know	0	Yes
1613	16	school college university student	Monday	At least once a week	Friend	Physical	2h - <4h	15-24y olds	10-14y olds	Don't know	0	Yes
1613	16	school college university student	Monday	At least once a week	Friend	Physical	2h - <4h	10-14y olds	10-14y olds	Don't know	0	Yes
1613	16	school college university student	Monday	At least once a week	Friend	Physical	2h - <4h	10-14y olds	10-14y olds	Don't know	0	Yes
1613	16	school college university student	Monday	At least once a week	Friend	Physical	2h - <4h	15-24y olds	10-14y olds	Don't know	0	Yes
1613	16	school college university student	Monday	At least once a week	Friend	Physical	2h - <4h	10-14y olds	10-14y olds	Don't know	0	Yes
1613	16	school college university student	Monday	Daily or almost daily	Household member	Physical	<15mins	45-54Y olds	10-14y olds	Don't know	0	Yes
1613	16	school college university student	Monday	At least once a week	Friend	Physical	2h - <4h	10-14y olds	10-14y olds	Don't know	0	Yes
1613	16	school college university student	Monday	Daily or almost daily	Household member	Physical	<15mins	55-64y olds	10-14y olds	Don't know	0	Yes
1617	16	agriculture	Monday	Daily or almost daily	Household member	Physical	2h - <4h	10-14y olds	35-44y olds	0-9	0	Yes
1617	16	agriculture	Monday	Daily or almost daily	Household member	Physical	2h - <4h	5-9y olds	35-44y olds	0-9	0	Yes
1617	16	agriculture	Monday	Daily or almost daily	Household member	Physical	2h - <4h	5-9y olds	35-44y olds	0-9	0	Yes
1617	16	agriculture	Monday	Daily or almost daily	Household member	Physical	2h - <4h	10-14y olds	35-44y olds	0-9	0	Yes
1617	16	agriculture	Monday	Daily or almost daily	Household member	Physical	2h - <4h	10-14y olds	35-44y olds	0-9	0	Yes
1617	16	agriculture	Monday	Daily or almost daily	Household member	Physical	>4h	35-44y olds	35-44y olds	0-9	0	Yes
1617	16	agriculture	Monday	At least once a week	Other relative	Nonphysical	2h - <4h	25-34y olds	35-44y olds	0-9	0	Yes
1620	16	pre-school child	Monday	Daily or almost daily	Other relative	Physical	>4h	2-4y olds	2-4y olds	Don't know	0	Yes
1620	16	pre-school child	Monday	Daily or almost daily	Household member	Physical	>4h	2-4y olds	2-4y olds	Don't know	0	Yes
1620	16	pre-school child	Monday	Daily or almost daily	Household member	Physical	>4h	10-14y olds	2-4y olds	Don't know	0	Yes
1620	16	pre-school child	Monday	Daily or almost daily	Other relative	Physical	2h - <4h	35-44y olds	2-4y olds	Don't know	0	Yes
1620	16	pre-school child	Monday	Daily or almost daily	Other relative	Physical	2h - <4h	2-4y olds	2-4y olds	Don't know	0	Yes
1620	16	pre-school child	Monday	Daily or almost daily	Other relative	Physical	2h - <4h	5-9y olds	2-4y olds	Don't know	0	Yes
1620	16	pre-school child	Monday	Daily or almost daily	Household member	Physical	>4h	35-44y olds	2-4y olds	Don't know	0	Yes
1620	16	pre-school child	Monday	Daily or almost daily	Other relative	Physical	2h - <4h	35-44y olds	2-4y olds	Don't know	0	Yes
1620	16	pre-school child	Monday	Daily or almost daily	Household member	Physical	>4h	15-24y olds	2-4y olds	Don't know	0	Yes
1621	16	agriculture	Monday	Daily or almost daily	Other	Nonphysical	1h - <2h	5-9y olds	65+y olds	0-9	0	Yes
1621	16	agriculture	Monday	Daily or almost daily	Other	Physical	1h - <2h	<2y olds	65+y olds	0-9	0	Yes
1621	16	agriculture	Monday	At least once a week	Other relative	Nonphysical	1h - <2h	25-34y olds	65+y olds	0-9	0	Yes
1621	16	agriculture	Monday	Daily or almost daily	Other	Nonphysical	15mins - <1h	25-34y olds	65+y olds	0-9	0	Yes
1621	16	agriculture	Monday	Daily or almost daily	Other	Nonphysical	1h - <2h	5-9y olds	65+y olds	0-9	0	Yes
1621	16	agriculture	Monday	Daily or almost daily	Other	Physical	1h - <2h	<2y olds	65+y olds	0-9	0	Yes
1621	16	agriculture	Monday	Daily or almost daily	Household member	Physical	>4h	10-14y olds	65+y olds	0-9	0	Yes
1621	16	agriculture	Monday	At least once a week	Other	Nonphysical	2h - <4h	15-24y olds	65+y olds	0-9	0	Yes
1624	16	pre-school child	Monday	Daily or almost daily	Household member	Physical	>4h	2-4y olds	<2y olds	0-9	0	Yes
1624	16	pre-school child	Monday	Daily or almost daily	Household member	Physical	>4h	55-64y olds	<2y olds	0-9	0	Yes
1624	16	pre-school child	Monday	Daily or almost daily	Household member	Physical	>4h	5-9y olds	<2y olds	0-9	0	Yes
1624	16	pre-school child	Monday	Daily or almost daily	Household member	Physical	>4h	25-34y olds	<2y olds	0-9	0	Yes
1624	16	pre-school child	Monday	Daily or almost daily	Household member	Physical	>4h	10-14y olds	<2y olds	0-9	0	Yes
1629	16	agriculture	Monday	Daily or almost daily	Household member	Physical	>4h	10-14y olds	65+y olds	0-9	0	Yes
1629	16	agriculture	Monday	Daily or almost daily	Household member	Nonphysical	>4h	10-14y olds	65+y olds	0-9	0	Yes
1629	16	agriculture	Monday	Daily or almost daily	Other relative	Nonphysical	<15mins	25-34y olds	65+y olds	0-9	0	Yes
1629	16	agriculture	Monday	Daily or almost daily	Household member	Nonphysical	>4h	5-9y olds	65+y olds	0-9	0	Yes
1629	16	agriculture	Monday	At least once a week	Other relative	Nonphysical	15mins - <1h	35-44y olds	65+y olds	0-9	0	Yes
1629	16	agriculture	Monday	At least once a week	Friend	Nonphysical	15mins - <1h	35-44y olds	65+y olds	0-9	0	Yes
1702	17	agriculture	Thursday	Daily or almost daily	Household member	Physical	>4h	2-4y olds	45-54Y olds	Oct-19	0	Yes
1702	17	agriculture	Thursday	Daily or almost daily	Other relative	Physical	1h - <2h	45-54Y olds	45-54Y olds	Oct-19	0	Yes
1702	17	agriculture	Thursday	Daily or almost daily	Household member	Nonphysical	>4h	25-34y olds	45-54Y olds	Oct-19	0	Yes
1702	17	agriculture	Thursday	Daily or almost daily	Other	Nonphysical	15mins - <1h	15-24y olds	45-54Y olds	Oct-19	0	Yes
1702	17	agriculture	Thursday	At least once a week	Other	Nonphysical	2h - <4h	25-34y olds	45-54Y olds	Oct-19	0	Yes
1702	17	agriculture	Thursday	At least once a week	Other	Nonphysical	2h - <4h	25-34y olds	45-54Y olds	Oct-19	0	Yes
1702	17	agriculture	Thursday	At least once a week	Other	Nonphysical	2h - <4h	45-54Y olds	45-54Y olds	Oct-19	0	Yes
1702	17	agriculture	Thursday	At least once a week	Friend	Nonphysical	>4h	55-64y olds	45-54Y olds	Oct-19	0	Yes
1702	17	agriculture	Thursday	Daily or almost daily	Other relative	Nonphysical	1h - <2h	45-54Y olds	45-54Y olds	Oct-19	0	Yes
1702	17	agriculture	Thursday	At least once a week	Other relative	Nonphysical	1h - <2h	15-24y olds	45-54Y olds	Oct-19	0	Yes
1702	17	agriculture	Thursday	Daily or almost daily	Household member	Nonphysical	>4h	15-24y olds	45-54Y olds	Oct-19	0	Yes
1704	17	school college university student	Thursday	Daily or almost daily	Household member	Physical	>4h	15-24y olds	5-9y olds	0-9	0	Yes
1704	17	school college university student	Thursday	Daily or almost daily	Household member	Physical	>4h	25-34y olds	5-9y olds	0-9	0	Yes
1706	17	agriculture	Thursday	Less than once a month	Other relative	Physical	>4h	15-24y olds	45-54Y olds	Oct-19	0	Yes
1706	17	agriculture	Thursday	Daily or almost daily	Household member	Nonphysical	>4h	15-24y olds	45-54Y olds	Oct-19	0	Yes
1706	17	agriculture	Thursday	Daily or almost daily	Household member	Physical	>4h	5-9y olds	45-54Y olds	Oct-19	0	Yes
1706	17	agriculture	Thursday	At least once a month	Other relative	Physical	>4h	25-34y olds	45-54Y olds	Oct-19	0	Yes
1706	17	agriculture	Thursday	Daily or almost daily	Household member	Physical	>4h	5-9y olds	45-54Y olds	Oct-19	0	Yes
1706	17	agriculture	Thursday	Daily or almost daily	Other relative	Nonphysical	<15mins	35-44y olds	45-54Y olds	Oct-19	0	Yes
1706	17	agriculture	Thursday	Daily or almost daily	Other	Nonphysical	15mins - <1h	25-34y olds	45-54Y olds	Oct-19	0	Yes
1706	17	agriculture	Thursday	Daily or almost daily	Friend	Nonphysical	15mins - <1h	55-64y olds	45-54Y olds	Oct-19	0	Yes
1710	17	agriculture	Thursday	Daily or almost daily	Household member	Physical	>4h	10-14y olds	25-34y olds	0-9	0	Yes
1710	17	agriculture	Thursday	Daily or almost daily	Household member	Physical	>4h	2-4y olds	25-34y olds	0-9	0	Yes
1710	17	agriculture	Thursday	Daily or almost daily	Household member	Physical	>4h	35-44y olds	25-34y olds	0-9	0	Yes
1710	17	agriculture	Thursday	Daily or almost daily	Household member	Physical	>4h	10-14y olds	25-34y olds	0-9	0	Yes
1714	17	pre-school child	Thursday	Daily or almost daily	Household member	Physical	>4h	25-34y olds	<2y olds	0-9	0	Yes
1714	17	pre-school child	Thursday	Daily or almost daily	Household member	Physical	2h - <4h	5-9y olds	<2y olds	0-9	0	Yes
1714	17	pre-school child	Thursday	Daily or almost daily	Household member	Physical	2h - <4h	5-9y olds	<2y olds	0-9	0	Yes
1714	17	pre-school child	Thursday	Daily or almost daily	Household member	Physical	>4h	10-14y olds	<2y olds	0-9	0	Yes
1714	17	pre-school child	Thursday	Daily or almost daily	Household member	Physical	1h - <2h	10-14y olds	<2y olds	0-9	0	Yes
1714	17	pre-school child	Thursday	Daily or almost daily	Household member	Physical	>4h	25-34y olds	<2y olds	0-9	0	Yes
1717	17	housewife	Thursday	Daily or almost daily	Household member	Physical	>4h	10-14y olds	25-34y olds	0-9	0	Yes
1717	17	housewife	Thursday	Daily or almost daily	Friend	Nonphysical	2h - <4h	35-44y olds	25-34y olds	0-9	1.1	Yes
1717	17	housewife	Thursday	Daily or almost daily	Household member	Physical	2h - <4h	10-14y olds	25-34y olds	0-9	0	Yes
1717	17	housewife	Thursday	At least once a week	Other	Nonphysical	15mins - <1h	45-54Y olds	25-34y olds	0-9	1.1	Yes
1717	17	housewife	Thursday	At least once a week	Other relative	Nonphysical	<15mins	35-44y olds	25-34y olds	0-9	0	Yes
1717	17	housewife	Thursday	At least once a week	Other	Nonphysical	15mins - <1h	35-44y olds	25-34y olds	0-9	1.1	Yes
1717	17	housewife	Thursday	Daily or almost daily	Other relative	Physical	15mins - <1h	45-54Y olds	25-34y olds	0-9	0	Yes
1717	17	housewife	Thursday	Daily or almost daily	Household member	Physical	>4h	5-9y olds	25-34y olds	0-9	0	Yes
1717	17	housewife	Thursday	Daily or almost daily	Friend	Nonphysical	<15mins	45-54Y olds	25-34y olds	0-9	0	Yes
1717	17	housewife	Thursday	At least once a week	Other relative	Nonphysical	<15mins	65+y olds	25-34y olds	0-9	0	Yes
1721	17	manual worker	Thursday	Daily or almost daily	Household member	Physical	>4h	5-9y olds	15-24y olds	Don't know	0	Yes
1721	17	manual worker	Thursday	Daily or almost daily	Household member	Physical	>4h	15-24y olds	15-24y olds	Don't know	0	Yes
1721	17	manual worker	Thursday	Daily or almost daily	Household member	Physical	>4h	15-24y olds	15-24y olds	Don't know	0	Yes
1721	17	manual worker	Thursday	Daily or almost daily	Household member	Physical	>4h	10-14y olds	15-24y olds	Don't know	0	Yes
1721	17	manual worker	Thursday	Daily or almost daily	Household member	Nonphysical	>4h	15-24y olds	15-24y olds	Don't know	0	Yes
1721	17	manual worker	Thursday	Daily or almost daily	Household member	Nonphysical	>4h	15-24y olds	15-24y olds	Don't know	0	Yes
1723	17	school college university student	Thursday	Daily or almost daily	Household member	Nonphysical	>4h	15-24y olds	5-9y olds	Don't know	0	Yes
1723	17	school college university student	Thursday	Daily or almost daily	Household member	Nonphysical	>4h	25-34y olds	5-9y olds	Don't know	0	Yes
1723	17	school college university student	Thursday	Daily or almost daily	Colleague or schoolmate	Physical	>4h	10-14y olds	5-9y olds	Don't know	0	Yes
1723	17	school college university student	Thursday	Daily or almost daily	Other relative	Physical	2h - <4h	10-14y olds	5-9y olds	Don't know	0	Yes
1723	17	school college university student	Thursday	Daily or almost daily	Colleague or schoolmate	Physical	>4h	5-9y olds	5-9y olds	Don't know	0	Yes
1723	17	school college university student	Thursday	Daily or almost daily	Colleague or schoolmate	Physical	>4h	5-9y olds	5-9y olds	Don't know	0	Yes
1723	17	school college university student	Thursday	Daily or almost daily	Household member	Nonphysical	>4h	15-24y olds	5-9y olds	Don't know	0	Yes
1723	17	school college university student	Thursday	Daily or almost daily	Household member	Nonphysical	>4h	10-14y olds	5-9y olds	Don't know	0	Yes
1723	17	school college university student	Thursday	Daily or almost daily	Other relative	Physical	2h - <4h	5-9y olds	5-9y olds	Don't know	0	Yes
1723	17	school college university student	Thursday	Daily or almost daily	Household member	Nonphysical	>4h	35-44y olds	5-9y olds	Don't know	0	Yes
1723	17	school college university student	Thursday	Daily or almost daily	Colleague or schoolmate	Physical	>4h	10-14y olds	5-9y olds	Don't know	0	Yes
1723	17	school college university student	Thursday	Daily or almost daily	Other relative	Physical	2h - <4h	10-14y olds	5-9y olds	Don't know	0	Yes
1723	17	school college university student	Thursday	Daily or almost daily	Colleague or schoolmate	Physical	>4h	10-14y olds	5-9y olds	Don't know	0	Yes
1727	17	school college university student	Thursday	Daily or almost daily	Other relative	Nonphysical	15mins - <1h	25-34y olds	10-14y olds	Don't know	0	Yes
1727	17	school college university student	Thursday	At least once a week	Other	Nonphysical	15mins - <1h	45-54Y olds	10-14y olds	Don't know	2.5	Yes
1727	17	school college university student	Thursday	At least once a week	Colleague or schoolmate	Physical	15mins - <1h	10-14y olds	10-14y olds	Don't know	0	Yes
1727	17	school college university student	Thursday	At least once a week	Colleague or schoolmate	Physical	15mins - <1h	5-9y olds	10-14y olds	Don't know	0	Yes
1727	17	school college university student	Thursday	Daily or almost daily	Household member	Physical	>4h	15-24y olds	10-14y olds	Don't know	0	Yes
1727	17	school college university student	Thursday	Daily or almost daily	Other relative	Nonphysical	15mins - <1h	25-34y olds	10-14y olds	Don't know	0	Yes
1727	17	school college university student	Thursday	Daily or almost daily	Household member	Physical	>4h	55-64y olds	10-14y olds	Don't know	0	Yes
1727	17	school college university student	Thursday	At least once a week	Other relative	Nonphysical	15mins - <1h	15-24y olds	10-14y olds	Don't know	2.5	Yes
1727	17	school college university student	Thursday	Daily or almost daily	Household member	Physical	>4h	2-4y olds	10-14y olds	Don't know	0	Yes
1727	17	school college university student	Thursday	Daily or almost daily	Household member	Physical	>4h	15-24y olds	10-14y olds	Don't know	0	Yes
1727	17	school college university student	Thursday	Daily or almost daily	Household member	Physical	>4h	45-54Y olds	10-14y olds	Don't know	0	Yes
1727	17	school college university student	Thursday	At least once a week	Colleague or schoolmate	Physical	15mins - <1h	5-9y olds	10-14y olds	Don't know	0	Yes
1727	17	school college university student	Thursday	Daily or almost daily	Household member	Physical	>4h	2-4y olds	10-14y olds	Don't know	0	Yes
1727	17	school college university student	Thursday	Daily or almost daily	Household member	Physical	>4h	5-9y olds	10-14y olds	Don't know	0	Yes
1802	18	manual worker	Sunday	Daily or almost daily	Household member	Physical	>4h	15-24y olds	15-24y olds	30+	0	Yes
1802	18	manual worker	Sunday	Daily or almost daily	Friend	Physical	2h - <4h	15-24y olds	15-24y olds	30+	9	Yes
1802	18	manual worker	Sunday	Daily or almost daily	Household member	Physical	>4h	15-24y olds	15-24y olds	30+	0	Yes
1802	18	manual worker	Sunday	Daily or almost daily	Other	Physical	2h - <4h	35-44y olds	15-24y olds	30+	9	Yes
1802	18	manual worker	Sunday	Daily or almost daily	Household member	Physical	>4h	15-24y olds	15-24y olds	30+	0	Yes
1802	18	manual worker	Sunday	Daily or almost daily	Household member	Physical	>4h	10-14y olds	15-24y olds	30+	0	Yes
1802	18	manual worker	Sunday	Daily or almost daily	Household member	Physical	>4h	65+y olds	15-24y olds	30+	0	Yes
1804	18	school college university student	Sunday	Daily or almost daily	Household member	Physical	2h - <4h	5-9y olds	5-9y olds	Don't know	0	Yes
1804	18	school college university student	Sunday	Daily or almost daily	Other relative	Physical	2h - <4h	2-4y olds	5-9y olds	Don't know	0	Yes
1804	18	school college university student	Sunday	Daily or almost daily	Other relative	Physical	2h - <4h	5-9y olds	5-9y olds	Don't know	0	Yes
1804	18	school college university student	Sunday	Daily or almost daily	Household member	Physical	>4h	15-24y olds	5-9y olds	Don't know	0	Yes
1804	18	school college university student	Sunday	Daily or almost daily	Household member	Physical	>4h	10-14y olds	5-9y olds	Don't know	0	Yes
1804	18	school college university student	Sunday	Daily or almost daily	Household member	Physical	>4h	35-44y olds	5-9y olds	Don't know	0	Yes
1804	18	school college university student	Sunday	Daily or almost daily	Household member	Physical	>4h	10-14y olds	5-9y olds	Don't know	0	Yes
1804	18	school college university student	Sunday	Daily or almost daily	Household member	Physical	>4h	2-4y olds	5-9y olds	Don't know	0	Yes
1804	18	school college university student	Sunday	Daily or almost daily	Household member	Physical	>4h	35-44y olds	5-9y olds	Don't know	0	Yes
1804	18	school college university student	Sunday	Daily or almost daily	Other relative	Nonphysical	2h - <4h	65+y olds	5-9y olds	Don't know	0	Yes
1806	18	agriculture	Sunday	Daily or almost daily	Household member	Physical	>4h	55-64y olds	25-34y olds	Oct-19	0	Yes
1806	18	agriculture	Sunday	At least once a month	Friend	Physical	2h - <4h	35-44y olds	25-34y olds	Oct-19	0	Yes
1806	18	agriculture	Sunday	Daily or almost daily	Household member	Physical	>4h	15-24y olds	25-34y olds	Oct-19	0	Yes
1806	18	agriculture	Sunday	Daily or almost daily	Household member	Physical	>4h	5-9y olds	25-34y olds	Oct-19	0	Yes
1806	18	agriculture	Sunday	Daily or almost daily	Household member	Physical	>4h	2-4y olds	25-34y olds	Oct-19	0	Yes
1806	18	agriculture	Sunday	Daily or almost daily	Other relative	Nonphysical	2h - <4h	25-34y olds	25-34y olds	Oct-19	0	Yes
1806	18	agriculture	Sunday	At least once a month	Friend	Physical	2h - <4h	45-54Y olds	25-34y olds	Oct-19	0	Yes
1810	18	shop worker	Sunday	At least once a week	Other relative	Nonphysical	2h - <4h	35-44y olds	35-44y olds	0-9	0	Yes
1810	18	shop worker	Sunday	At least once a week	Other relative	Nonphysical	2h - <4h	15-24y olds	35-44y olds	0-9	0	Yes
1810	18	shop worker	Sunday	Daily or almost daily	Household member	Physical	>4h	5-9y olds	35-44y olds	0-9	0	Yes
1810	18	shop worker	Sunday	Daily or almost daily	Household member	Physical	>4h	65+y olds	35-44y olds	0-9	0	Yes
1810	18	shop worker	Sunday	Daily or almost daily	Household member	Physical	>4h	10-14y olds	35-44y olds	0-9	0	Yes
1810	18	shop worker	Sunday	At least once a week	Friend	Nonphysical	<15mins	25-34y olds	35-44y olds	0-9	0	Yes
1812	18	pre-school child	Sunday	Daily or almost daily	Household member	Physical	>4h	10-14y olds	2-4y olds	0-9	0	Yes
1812	18	pre-school child	Sunday	Daily or almost daily	Household member	Physical	>4h	15-24y olds	2-4y olds	0-9	0	Yes
1812	18	pre-school child	Sunday	Daily or almost daily	Household member	Physical	>4h	10-14y olds	2-4y olds	0-9	0	Yes
1812	18	pre-school child	Sunday	Daily or almost daily	Household member	Physical	>4h	35-44y olds	2-4y olds	0-9	0	Yes
1812	18	pre-school child	Sunday	Daily or almost daily	Household member	Physical	>4h	15-24y olds	2-4y olds	0-9	0	Yes
1814	18	pre-school child	Sunday	Daily or almost daily	Other relative	Physical	2h - <4h	15-24y olds	<2y olds	0-9	0	Yes
1814	18	pre-school child	Sunday	Daily or almost daily	Household member	Physical	>4h	35-44y olds	<2y olds	0-9	0	Yes
1814	18	pre-school child	Sunday	Daily or almost daily	Household member	Physical	>4h	15-24y olds	<2y olds	0-9	0	Yes
1817	18	agriculture	Sunday	Daily or almost daily	Friend	Physical	>4h	35-44y olds	45-54Y olds	30+	0	Yes
1817	18	agriculture	Sunday	At least once a month	Other relative	Physical	>4h	35-44y olds	45-54Y olds	30+	31.3	Yes
1817	18	agriculture	Sunday	At least once a month	Other relative	Physical	<15mins	25-34y olds	45-54Y olds	30+	31.3	Yes
1817	18	agriculture	Sunday	Daily or almost daily	Household member	Physical	>4h	35-44y olds	45-54Y olds	30+	31.3	Yes
1817	18	agriculture	Sunday	Daily or almost daily	Friend	Physical	>4h	25-34y olds	45-54Y olds	30+	0	Yes
1817	18	agriculture	Sunday	Daily or almost daily	Household member	Physical	>4h	15-24y olds	45-54Y olds	30+	0	Yes
1817	18	agriculture	Sunday	Daily or almost daily	Household member	Physical	>4h	15-24y olds	45-54Y olds	30+	0	Yes
1817	18	agriculture	Sunday	Daily or almost daily	Friend	Physical	>4h	35-44y olds	45-54Y olds	30+	0	Yes
1817	18	agriculture	Sunday	At least once a week	Friend	Physical	>4h	35-44y olds	45-54Y olds	30+	31.3	Yes
1821	18	agriculture	Sunday	At least once a week	Other	Physical	2h - <4h	55-64y olds	45-54Y olds	30+	6.1	Yes
1821	18	agriculture	Sunday	At least once a month	Other	Physical	2h - <4h	55-64y olds	45-54Y olds	30+	6.1	Yes
1821	18	agriculture	Sunday	At least once a week	Other	Physical	2h - <4h	45-54Y olds	45-54Y olds	30+	6.1	Yes
1821	18	agriculture	Sunday	Daily or almost daily	Household member	Nonphysical	2h - <4h	15-24y olds	45-54Y olds	30+	0	Yes
1821	18	agriculture	Sunday	At least once a month	Other relative	Physical	>4h	45-54Y olds	45-54Y olds	30+	26.1	Yes
1821	18	agriculture	Sunday	At least once a week	Other relative	Physical	1h - <2h	55-64y olds	45-54Y olds	30+	6.1	Yes
1821	18	agriculture	Sunday	Daily or almost daily	Household member	Nonphysical	1h - <2h	2-4y olds	45-54Y olds	30+	0	Yes
1821	18	agriculture	Sunday	Less than once a month	Other	Physical	15mins - <1h	45-54Y olds	45-54Y olds	30+	26.1	Yes
1821	18	agriculture	Sunday	At least once a month	Other relative	Physical	15mins - <1h	45-54Y olds	45-54Y olds	30+	26.1	Yes
1821	18	agriculture	Sunday	Daily or almost daily	Household member	Nonphysical	2h - <4h	10-14y olds	45-54Y olds	30+	0	Yes
1821	18	agriculture	Sunday	Daily or almost daily	Household member	Nonphysical	2h - <4h	10-14y olds	45-54Y olds	30+	0	Yes
1821	18	agriculture	Sunday	Daily or almost daily	Household member	Nonphysical	2h - <4h	5-9y olds	45-54Y olds	30+	0	Yes
1821	18	agriculture	Sunday	Daily or almost daily	Household member	Nonphysical	1h - <2h	10-14y olds	45-54Y olds	30+	0	Yes
1821	18	agriculture	Sunday	Daily or almost daily	Household member	Nonphysical	2h - <4h	10-14y olds	45-54Y olds	30+	0	Yes
1821	18	agriculture	Sunday	At least once a week	Other	Physical	2h - <4h	45-54Y olds	45-54Y olds	30+	6.1	Yes
1821	18	agriculture	Sunday	Daily or almost daily	Household member	Physical	>4h	25-34y olds	45-54Y olds	30+	0	Yes
1821	18	agriculture	Sunday	At least once a month	Other	Nonphysical	<15mins	15-24y olds	45-54Y olds	30+	7.3	Yes
1821	18	agriculture	Sunday	Daily or almost daily	Household member	Nonphysical	2h - <4h	5-9y olds	45-54Y olds	30+	0	Yes
1823	18	school college university student	Sunday	Daily or almost daily	Other relative	Physical	1h - <2h	5-9y olds	10-14y olds	0-9	0	Yes
1823	18	school college university student	Sunday	Daily or almost daily	Other relative	Nonphysical	15mins - <1h	25-34y olds	10-14y olds	0-9	0	Yes
1823	18	school college university student	Sunday	Daily or almost daily	Other	Nonphysical	<15mins	35-44y olds	10-14y olds	0-9	0	Yes
1823	18	school college university student	Sunday	At least once a week	Household member	Physical	>4h	2-4y olds	10-14y olds	0-9	0	Yes
1823	18	school college university student	Sunday	Daily or almost daily	Household member	Physical	>4h	5-9y olds	10-14y olds	0-9	0	Yes
1823	18	school college university student	Sunday	At least once a week	Other relative	Nonphysical	1h - <2h	5-9y olds	10-14y olds	0-9	0	Yes
1823	18	school college university student	Sunday	At least once a week	Other	Nonphysical	<15mins	25-34y olds	10-14y olds	0-9	0	Yes
1823	18	school college university student	Sunday	Daily or almost daily	Household member	Nonphysical	>4h	25-34y olds	10-14y olds	0-9	0	Yes
1823	18	school college university student	Sunday	Daily or almost daily	Household member	Nonphysical	>4h	10-14y olds	10-14y olds	0-9	0	Yes
1827	18	school college university student	Sunday	Daily or almost daily	Other relative	Physical	1h - <2h	5-9y olds	10-14y olds	Oct-19	0	Yes
1827	18	school college university student	Sunday	Daily or almost daily	Other	Physical	1h - <2h	25-34y olds	10-14y olds	Oct-19	7.6	Yes
1827	18	school college university student	Sunday	Daily or almost daily	Other	Physical	<15mins	45-54Y olds	10-14y olds	Oct-19	7.6	Yes
1827	18	school college university student	Sunday	Daily or almost daily	Friend	Nonphysical	<15mins	5-9y olds	10-14y olds	Oct-19	0	Yes
1827	18	school college university student	Sunday	At least once a week	Friend	Nonphysical	<15mins	10-14y olds	10-14y olds	Oct-19	0	Yes
1827	18	school college university student	Sunday	Daily or almost daily	Household member	Physical	>4h	45-54Y olds	10-14y olds	Oct-19	0	Yes
1827	18	school college university student	Sunday	Daily or almost daily	Other relative	Physical	<15mins	2-4y olds	10-14y olds	Oct-19	0	Yes
1827	18	school college university student	Sunday	At least once a week	Other	Physical	<15mins	10-14y olds	10-14y olds	Oct-19	0	Yes
1827	18	school college university student	Sunday	Daily or almost daily	Other relative	Physical	>4h	10-14y olds	10-14y olds	Oct-19	0	Yes
1827	18	school college university student	Sunday	Daily or almost daily	Other relative	Physical	1h - <2h	10-14y olds	10-14y olds	Oct-19	0	Yes
1827	18	school college university student	Sunday	Daily or almost daily	Other relative	Physical	2h - <4h	2-4y olds	10-14y olds	Oct-19	0	Yes
1827	18	school college university student	Sunday	Daily or almost daily	Household member	Physical	>4h	5-9y olds	10-14y olds	Oct-19	0	Yes
1827	18	school college university student	Sunday	Daily or almost daily	Other	Physical	2h - <4h	5-9y olds	10-14y olds	Oct-19	0	Yes
1827	18	school college university student	Sunday	Daily or almost daily	Other relative	Physical	<15mins	5-9y olds	10-14y olds	Oct-19	0	Yes
1827	18	school college university student	Sunday	Daily or almost daily	Friend	Physical	2h - <4h	10-14y olds	10-14y olds	Oct-19	0	Yes
1827	18	school college university student	Sunday	Daily or almost daily	Other relative	Physical	2h - <4h	5-9y olds	10-14y olds	Oct-19	0	Yes
1902	19	manual worker	Thursday	At least once a month	Friend	Physical	1h - <2h	25-34y olds	35-44y olds	30+	0	Yes
1902	19	manual worker	Thursday	At least once a week	Other relative	Nonphysical	1h - <2h	45-54Y olds	35-44y olds	30+	0	Yes
1902	19	manual worker	Thursday	Daily or almost daily	Other relative	Physical	2h - <4h	10-14y olds	35-44y olds	30+	0	Yes
1902	19	manual worker	Thursday	Daily or almost daily	Other relative	Physical	>4h	65+y olds	35-44y olds	30+	0	Yes
1902	19	manual worker	Thursday	At least once a week	Other relative	Physical	2h - <4h	25-34y olds	35-44y olds	30+	0	Yes
1902	19	manual worker	Thursday	Daily or almost daily	Other relative	Nonphysical	2h - <4h	25-34y olds	35-44y olds	30+	0	Yes
1902	19	manual worker	Thursday	Daily or almost daily	Household member	Physical	>4h	<2y olds	35-44y olds	30+	0	Yes
1902	19	manual worker	Thursday	Daily or almost daily	Other relative	Physical	1h - <2h	25-34y olds	35-44y olds	30+	0	Yes
1902	19	manual worker	Thursday	At least once a week	Friend	Physical	2h - <4h	35-44y olds	35-44y olds	30+	0	Yes
1902	19	manual worker	Thursday	Daily or almost daily	Other relative	Physical	>4h	15-24y olds	35-44y olds	30+	0	Yes
1902	19	manual worker	Thursday	Daily or almost daily	Friend	Physical	>4h	15-24y olds	35-44y olds	30+	0	Yes
1902	19	manual worker	Thursday	Daily or almost daily	Other relative	Physical	1h - <2h	10-14y olds	35-44y olds	30+	0	Yes
1902	19	manual worker	Thursday	Daily or almost daily	Household member	Physical	>4h	25-34y olds	35-44y olds	30+	0	Yes
1904	19	school college university student	Thursday	At least once a week	Friend	Nonphysical	15mins - <1h	5-9y olds	10-14y olds	20 - 29	0	Yes
1904	19	school college university student	Thursday	Daily or almost daily	Colleague or schoolmate	Physical	>4h	10-14y olds	10-14y olds	20 - 29	0	Yes
1904	19	school college university student	Thursday	Daily or almost daily	Household member	Physical	>4h	10-14y olds	10-14y olds	20 - 29	0	Yes
1904	19	school college university student	Thursday	Daily or almost daily	Household member	Physical	>4h	10-14y olds	10-14y olds	20 - 29	0	Yes
1904	19	school college university student	Thursday	At least once a week	Friend	Nonphysical	1h - <2h	15-24y olds	10-14y olds	20 - 29	0	Yes
1904	19	school college university student	Thursday	At least once a week	Friend	Nonphysical	1h - <2h	10-14y olds	10-14y olds	20 - 29	0	Yes
1904	19	school college university student	Thursday	Daily or almost daily	Colleague or schoolmate	Physical	>4h	10-14y olds	10-14y olds	20 - 29	0	Yes
1904	19	school college university student	Thursday	Daily or almost daily	Household member	Physical	>4h	15-24y olds	10-14y olds	20 - 29	0	Yes
1904	19	school college university student	Thursday	Daily or almost daily	Household member	Physical	>4h	55-64y olds	10-14y olds	20 - 29	0	Yes
1904	19	school college university student	Thursday	Daily or almost daily	Other relative	Physical	>4h	10-14y olds	10-14y olds	20 - 29	0	Yes
1906	19	retired	Thursday	At least once a week	Other	Nonphysical	15mins - <1h	35-44y olds	65+y olds	Oct-19	0	Yes
1906	19	retired	Thursday	At least once a week	Other	Nonphysical	1h - <2h	35-44y olds	65+y olds	Oct-19	0	Yes
1906	19	retired	Thursday	At least once a week	Other	Physical	2h - <4h	25-34y olds	65+y olds	Oct-19	0	Yes
1906	19	retired	Thursday	Daily or almost daily	Household member	Physical	>4h	45-54Y olds	65+y olds	Oct-19	0	Yes
1906	19	retired	Thursday	Daily or almost daily	Household member	Physical	>4h	10-14y olds	65+y olds	Oct-19	0	Yes
1906	19	retired	Thursday	Daily or almost daily	Household member	Physical	>4h	15-24y olds	65+y olds	Oct-19	0	Yes
1910	19	shop worker	Thursday	Daily or almost daily	Household member	Physical	>4h	35-44y olds	35-44y olds	Oct-19	0	Yes
1910	19	shop worker	Thursday	Daily or almost daily	Friend	Nonphysical	<15mins	25-34y olds	35-44y olds	Oct-19	16.2	Yes
1910	19	shop worker	Thursday	Daily or almost daily	Household member	Physical	>4h	15-24y olds	35-44y olds	Oct-19	0	Yes
1910	19	shop worker	Thursday	Daily or almost daily	Household member	Physical	>4h	2-4y olds	35-44y olds	Oct-19	0	Yes
1910	19	shop worker	Thursday	Daily or almost daily	Household member	Physical	>4h	10-14y olds	35-44y olds	Oct-19	0	Yes
1910	19	shop worker	Thursday	Daily or almost daily	Household member	Physical	>4h	5-9y olds	35-44y olds	Oct-19	0	Yes
1910	19	shop worker	Thursday	At least once a week	Friend	Nonphysical	15mins - <1h	25-34y olds	35-44y olds	Oct-19	16.2	Yes
1910	19	shop worker	Thursday	Daily or almost daily	Other	Nonphysical	2h - <4h	35-44y olds	35-44y olds	Oct-19	5.4	Yes
1910	19	shop worker	Thursday	At least once a week	Other	Nonphysical	1h - <2h	35-44y olds	35-44y olds	Oct-19	16.2	Yes
1913	19	school college university student	Thursday	Daily or almost daily	Other relative	Physical	>4h	5-9y olds	10-14y olds	Oct-19	0	Yes
1913	19	school college university student	Thursday	Daily or almost daily	Household member	Physical	>4h	5-9y olds	10-14y olds	Oct-19	0	Yes
1913	19	school college university student	Thursday	Daily or almost daily	Household member	Physical	>4h	65+y olds	10-14y olds	Oct-19	0	Yes
1913	19	school college university student	Thursday	Never met before	Other	Physical	<15mins	25-34y olds	10-14y olds	Oct-19	0	Yes
1914	19	others	Thursday	Daily or almost daily	Other relative	Physical	>4h	25-34y olds	<2y olds	Don't know	0	Yes
1914	19	others	Thursday	Daily or almost daily	Other relative	Physical	>4h	55-64y olds	<2y olds	Don't know	0	Yes
1914	19	others	Thursday	Daily or almost daily	Household member	Physical	>4h	10-14y olds	<2y olds	Don't know	0	Yes
1914	19	others	Thursday	Daily or almost daily	Other relative	Physical	>4h	65+y olds	<2y olds	Don't know	0	Yes
1914	19	others	Thursday	Daily or almost daily	Household member	Physical	>4h	15-24y olds	<2y olds	Don't know	0	Yes
1914	19	others	Thursday	Daily or almost daily	Friend	Physical	<15mins	25-34y olds	<2y olds	Don't know	0	Yes
1914	19	others	Thursday	Daily or almost daily	Household member	Physical	>4h	15-24y olds	<2y olds	Don't know	0	Yes
1914	19	others	Thursday	Daily or almost daily	Household member	Physical	>4h	35-44y olds	<2y olds	Don't know	0	Yes
1914	19	others	Thursday	Daily or almost daily	Household member	Physical	>4h	15-24y olds	<2y olds	Don't know	0	Yes
1914	19	others	Thursday	Daily or almost daily	Household member	Physical	>4h	45-54Y olds	<2y olds	Don't know	0	Yes
1917	19	agriculture	Thursday	Daily or almost daily	Friend	Physical	>4h	35-44y olds	25-34y olds	0-9	0	Yes
1917	19	agriculture	Thursday	Daily or almost daily	Household member	Physical	>4h	5-9y olds	25-34y olds	0-9	0	Yes
1917	19	agriculture	Thursday	Daily or almost daily	Household member	Physical	>4h	65+y olds	25-34y olds	0-9	0	Yes
1917	19	agriculture	Thursday	Daily or almost daily	Household member	Physical	>4h	65+y olds	25-34y olds	0-9	0	Yes
1921	19	manual worker	Thursday	Daily or almost daily	Other relative	Physical	>4h	25-34y olds	45-54Y olds	Oct-19	0	Yes
1921	19	manual worker	Thursday	Daily or almost daily	Household member	Physical	>4h	15-24y olds	45-54Y olds	Oct-19	0	Yes
1921	19	manual worker	Thursday	Daily or almost daily	Household member	Physical	>4h	5-9y olds	45-54Y olds	Oct-19	0	Yes
1921	19	manual worker	Thursday	Daily or almost daily	Household member	Physical	>4h	10-14y olds	45-54Y olds	Oct-19	0	Yes
1921	19	manual worker	Thursday	Daily or almost daily	Household member	Physical	>4h	25-34y olds	45-54Y olds	Oct-19	0	Yes
1929	19	housewife	Thursday	Daily or almost daily	Household member	Physical	>4h	25-34y olds	35-44y olds	0-9	0	Yes
1929	19	housewife	Thursday	Daily or almost daily	Household member	Physical	>4h	65+y olds	35-44y olds	0-9	0	Yes
2002	20	housewife	Monday	Daily or almost daily	Household member	Physical	>4h	10-14y olds	15-24y olds	0-9	0	Yes
2002	20	housewife	Monday	Daily or almost daily	Household member	Physical	>4h	45-54Y olds	15-24y olds	0-9	0	Yes
2002	20	housewife	Monday	Daily or almost daily	Household member	Physical	>4h	10-14y olds	15-24y olds	0-9	0	Yes
2004	20	school college university student	Monday	Daily or almost daily	Household member	Physical	>4h	2-4y olds	5-9y olds	0-9	0	Yes
2004	20	school college university student	Monday	Daily or almost daily	Household member	Physical	>4h	2-4y olds	5-9y olds	0-9	0	Yes
2004	20	school college university student	Monday	Daily or almost daily	Household member	Physical	>4h	2-4y olds	5-9y olds	0-9	0	Yes
2004	20	school college university student	Monday	Daily or almost daily	Household member	Physical	>4h	45-54Y olds	5-9y olds	0-9	0	Yes
2004	20	school college university student	Monday	Daily or almost daily	Household member	Physical	>4h	10-14y olds	5-9y olds	0-9	0	Yes
2004	20	school college university student	Monday	Daily or almost daily	Household member	Physical	>4h	<2y olds	5-9y olds	0-9	0	Yes
2004	20	school college university student	Monday	Daily or almost daily	Household member	Physical	>4h	10-14y olds	5-9y olds	0-9	0	Yes
2004	20	school college university student	Monday	Daily or almost daily	Household member	Physical	>4h	55-64y olds	5-9y olds	0-9	0	Yes
2004	20	school college university student	Monday	Daily or almost daily	Household member	Physical	>4h	5-9y olds	5-9y olds	0-9	0	Yes
2004	20	school college university student	Monday	Daily or almost daily	Household member	Physical	>4h	25-34y olds	5-9y olds	0-9	0	Yes
2006	20	housewife	Monday	Daily or almost daily	Household member	Physical	>4h	2-4y olds	35-44y olds	0-9	0	Yes
2006	20	housewife	Monday	Daily or almost daily	Household member	Physical	>4h	10-14y olds	35-44y olds	0-9	0	Yes
2006	20	housewife	Monday	Daily or almost daily	Household member	Physical	>4h	2-4y olds	35-44y olds	0-9	0	Yes
2006	20	housewife	Monday	Daily or almost daily	Household member	Physical	>4h	5-9y olds	35-44y olds	0-9	0	Yes
2006	20	housewife	Monday	At least once a week	Friend	Physical	>4h	35-44y olds	35-44y olds	0-9	0	Yes
2006	20	housewife	Monday	At least once a week	Friend	Physical	>4h	35-44y olds	35-44y olds	0-9	0	Yes
2006	20	housewife	Monday	Daily or almost daily	Household member	Physical	>4h	15-24y olds	35-44y olds	0-9	0	Yes
2006	20	housewife	Monday	Daily or almost daily	Household member	Physical	>4h	10-14y olds	35-44y olds	0-9	0	Yes
2010	20	housewife	Monday	Daily or almost daily	Household member	Physical	>4h	10-14y olds	25-34y olds	0-9	0	Yes
2010	20	housewife	Monday	Daily or almost daily	Household member	Physical	>4h	15-24y olds	25-34y olds	0-9	0	Yes
2010	20	housewife	Monday	Daily or almost daily	Household member	Physical	>4h	45-54Y olds	25-34y olds	0-9	0	Yes
2010	20	housewife	Monday	Daily or almost daily	Household member	Physical	>4h	2-4y olds	25-34y olds	0-9	0	Yes
2010	20	housewife	Monday	Daily or almost daily	Household member	Physical	>4h	10-14y olds	25-34y olds	0-9	0	Yes
2012	20	others	Monday	Daily or almost daily	Household member	Physical	>4h	5-9y olds	2-4y olds	0-9	0	Yes
2012	20	others	Monday	Daily or almost daily	Friend	Physical	2h - <4h	15-24y olds	2-4y olds	0-9	0	Yes
2012	20	others	Monday	Daily or almost daily	Household member	Physical	>4h	25-34y olds	2-4y olds	0-9	0	Yes
2012	20	others	Monday	Daily or almost daily	Household member	Physical	>4h	5-9y olds	2-4y olds	0-9	0	Yes
2012	20	others	Monday	Daily or almost daily	Friend	Physical	2h - <4h	10-14y olds	2-4y olds	0-9	0	Yes
2012	20	others	Monday	Daily or almost daily	Household member	Physical	>4h	10-14y olds	2-4y olds	0-9	0	Yes
2012	20	others	Monday	Daily or almost daily	Friend	Physical	2h - <4h	25-34y olds	2-4y olds	0-9	0	Yes
2017	20	agriculture	Monday	Daily or almost daily	Other	Nonphysical	>4h	35-44y olds	45-54Y olds	0-9	0	Yes
2017	20	agriculture	Monday	Daily or almost daily	Household member	Physical	>4h	2-4y olds	45-54Y olds	0-9	0	Yes
2017	20	agriculture	Monday	Daily or almost daily	Other	Nonphysical	>4h	25-34y olds	45-54Y olds	0-9	0	Yes
2017	20	agriculture	Monday	Daily or almost daily	Other	Nonphysical	>4h	45-54Y olds	45-54Y olds	0-9	0	Yes
2017	20	agriculture	Monday	Daily or almost daily	Household member	Physical	>4h	25-34y olds	45-54Y olds	0-9	0	Yes
2017	20	agriculture	Monday	Daily or almost daily	Household member	Physical	>4h	45-54Y olds	45-54Y olds	0-9	0	Yes
2020	20	others	Monday	Daily or almost daily	Household member	Physical	>4h	10-14y olds	2-4y olds	Oct-19	0	Yes
2020	20	others	Monday	Daily or almost daily	Household member	Physical	>4h	5-9y olds	2-4y olds	Oct-19	0	Yes
2020	20	others	Monday	Daily or almost daily	Household member	Physical	>4h	35-44y olds	2-4y olds	Oct-19	0	Yes
2020	20	others	Monday	Daily or almost daily	Household member	Physical	>4h	35-44y olds	2-4y olds	Oct-19	0	Yes
2020	20	others	Monday	Daily or almost daily	Household member	Physical	>4h	15-24y olds	2-4y olds	Oct-19	0	Yes
2020	20	others	Monday	Daily or almost daily	Household member	Physical	>4h	10-14y olds	2-4y olds	Oct-19	0	Yes
2021	20	housewife	Monday	Daily or almost daily	Household member	Physical	>4h	10-14y olds	35-44y olds	0-9	0	Yes
2021	20	housewife	Monday	Daily or almost daily	Household member	Physical	>4h	15-24y olds	35-44y olds	0-9	0	Yes
2021	20	housewife	Monday	Daily or almost daily	Household member	Physical	>4h	5-9y olds	35-44y olds	0-9	0	Yes
2021	20	housewife	Monday	Daily or almost daily	Household member	Physical	>4h	15-24y olds	35-44y olds	0-9	0	Yes
2021	20	housewife	Monday	Daily or almost daily	Household member	Physical	>4h	10-14y olds	35-44y olds	0-9	0	Yes
2023	20	school college university student	Monday	Daily or almost daily	Household member	Physical	>4h	25-34y olds	10-14y olds	Don't know	0	Yes
2023	20	school college university student	Monday	Daily or almost daily	Household member	Physical	>4h	2-4y olds	10-14y olds	Don't know	0	Yes
2023	20	school college university student	Monday	Daily or almost daily	Friend	Physical	>4h	10-14y olds	10-14y olds	Don't know	0.8	Yes
2023	20	school college university student	Monday	Daily or almost daily	Friend	Physical	>4h	5-9y olds	10-14y olds	Don't know	0.8	Yes
2023	20	school college university student	Monday	Daily or almost daily	Household member	Physical	>4h	2-4y olds	10-14y olds	Don't know	0	Yes
2027	20	pre-school child	Monday	Daily or almost daily	Household member	Physical	>4h	25-34y olds	5-9y olds	0-9	0	Yes
2027	20	pre-school child	Monday	Daily or almost daily	Household member	Physical	>4h	35-44y olds	5-9y olds	0-9	0	Yes
2102	21	housewife	Tuesday	Daily or almost daily	Friend	Physical	>4h	25-34y olds	35-44y olds	0-9	0	Yes
2102	21	housewife	Tuesday	At least once a week	Other	Nonphysical	>4h	35-44y olds	35-44y olds	0-9	7.7	Yes
2102	21	housewife	Tuesday	Daily or almost daily	Friend	Physical	>4h	25-34y olds	35-44y olds	0-9	0	Yes
2102	21	housewife	Tuesday	At least once a week	Other	Nonphysical	>4h	45-54Y olds	35-44y olds	0-9	0	Yes
2102	21	housewife	Tuesday	At least once a week	Friend	Physical	>4h	35-44y olds	35-44y olds	0-9	0	Yes
2102	21	housewife	Tuesday	Daily or almost daily	Household member	Physical	>4h	10-14y olds	35-44y olds	0-9	0	Yes
2102	21	housewife	Tuesday	Daily or almost daily	Other relative	Physical	>4h	15-24y olds	35-44y olds	0-9	0	Yes
2102	21	housewife	Tuesday	Daily or almost daily	Household member	Physical	>4h	15-24y olds	35-44y olds	0-9	0	Yes
2102	21	housewife	Tuesday	Daily or almost daily	Household member	Physical	>4h	15-24y olds	35-44y olds	0-9	0	Yes
2102	21	housewife	Tuesday	Daily or almost daily	Household member	Physical	>4h	15-24y olds	35-44y olds	0-9	0	Yes
2104	21	pre-school child	Tuesday	Daily or almost daily	Household member	Physical	>4h	45-54Y olds	10-14y olds	Oct-19	0	Yes
2104	21	pre-school child	Tuesday	Daily or almost daily	Household member	Physical	>4h	45-54Y olds	10-14y olds	Oct-19	0	Yes
2104	21	pre-school child	Tuesday	Never met before	Other	Nonphysical	<15mins	35-44y olds	10-14y olds	Oct-19	0.9	Yes
2104	21	pre-school child	Tuesday	At least once a week	Other	Nonphysical	2h - <4h	10-14y olds	10-14y olds	Oct-19	0	Yes
2104	21	pre-school child	Tuesday	Daily or almost daily	Household member	Physical	>4h	15-24y olds	10-14y olds	Oct-19	0	Yes
2104	21	pre-school child	Tuesday	Daily or almost daily	Other	Nonphysical	2h - <4h	15-24y olds	10-14y olds	Oct-19	0	Yes
2104	21	pre-school child	Tuesday	Daily or almost daily	Other	Nonphysical	2h - <4h	25-34y olds	10-14y olds	Oct-19	0	Yes
2104	21	pre-school child	Tuesday	Daily or almost daily	Other relative	Physical	2h - <4h	15-24y olds	10-14y olds	Oct-19	0	Yes
2104	21	pre-school child	Tuesday	Daily or almost daily	Household member	Physical	>4h	5-9y olds	10-14y olds	Oct-19	0	Yes
2104	21	pre-school child	Tuesday	Daily or almost daily	Household member	Physical	>4h	2-4y olds	10-14y olds	Oct-19	0	Yes
2104	21	pre-school child	Tuesday	Daily or almost daily	Household member	Physical	>4h	10-14y olds	10-14y olds	Oct-19	0	Yes
2106	21	housewife	Tuesday	Daily or almost daily	Friend	Physical	1h - <2h	25-34y olds	15-24y olds	0-9	0	Yes
2106	21	housewife	Tuesday	Daily or almost daily	Other relative	Physical	2h - <4h	15-24y olds	15-24y olds	0-9	0	Yes
2106	21	housewife	Tuesday	Daily or almost daily	Household member	Physical	>4h	25-34y olds	15-24y olds	0-9	0	Yes
2106	21	housewife	Tuesday	Daily or almost daily	Other	Nonphysical	2h - <4h	45-54Y olds	15-24y olds	0-9	0	Yes
2106	21	housewife	Tuesday	At least once a week	Friend	Physical	2h - <4h	15-24y olds	15-24y olds	0-9	0	Yes
2110	21	housewife	Tuesday	Daily or almost daily	Household member	Physical	>4h	5-9y olds	25-34y olds	0-9	0	Yes
2110	21	housewife	Tuesday	Daily or almost daily	Household member	Physical	>4h	10-14y olds	25-34y olds	0-9	0	Yes
2110	21	housewife	Tuesday	Daily or almost daily	Household member	Physical	>4h	5-9y olds	25-34y olds	0-9	0	Yes
2110	21	housewife	Tuesday	At least once a week	Other	Physical	2h - <4h	45-54Y olds	25-34y olds	0-9	0	Yes
2110	21	housewife	Tuesday	Daily or almost daily	Other	Physical	>4h	45-54Y olds	25-34y olds	0-9	0	Yes
2110	21	housewife	Tuesday	At least once a week	Other	Physical	2h - <4h	10-14y olds	25-34y olds	0-9	0	Yes
2110	21	housewife	Tuesday	At least once a week	Other	Physical	2h - <4h	25-34y olds	25-34y olds	0-9	0	Yes
2110	21	housewife	Tuesday	Daily or almost daily	Household member	Physical	>4h	35-44y olds	25-34y olds	0-9	0	Yes
2112	21	school college university student	Tuesday	Daily or almost daily	Household member	Physical	>4h	10-14y olds	2-4y olds	0-9	0	Yes
2112	21	school college university student	Tuesday	Daily or almost daily	Household member	Physical	>4h	10-14y olds	2-4y olds	0-9	0	Yes
2112	21	school college university student	Tuesday	Daily or almost daily	Household member	Physical	>4h	25-34y olds	2-4y olds	0-9	0	Yes
2112	21	school college university student	Tuesday	Daily or almost daily	Household member	Physical	>4h	45-54Y olds	2-4y olds	0-9	0	Yes
2117	21	manual worker	Tuesday	At least once a month	Friend	Nonphysical	>4h	45-54Y olds	55-64y olds	0-9	7.7	Yes
2117	21	manual worker	Tuesday	Daily or almost daily	Household member	Physical	>4h	15-24y olds	55-64y olds	0-9	0	Yes
2117	21	manual worker	Tuesday	Daily or almost daily	Household member	Physical	>4h	15-24y olds	55-64y olds	0-9	0	Yes
2117	21	manual worker	Tuesday	At least once a week	Friend	Nonphysical	2h - <4h	45-54Y olds	55-64y olds	0-9	7.7	Yes
2117	21	manual worker	Tuesday	At least once a week	Friend	Nonphysical	1h - <2h	55-64y olds	55-64y olds	0-9	7.7	Yes
2117	21	manual worker	Tuesday	Daily or almost daily	Household member	Physical	>4h	65+y olds	55-64y olds	0-9	0	Yes
2117	21	manual worker	Tuesday	Daily or almost daily	Household member	Physical	>4h	15-24y olds	55-64y olds	0-9	0	Yes
2120	21	pre-school child	Tuesday	Daily or almost daily	Household member	Physical	>4h	35-44y olds	2-4y olds	0-9	0	Yes
2120	21	pre-school child	Tuesday	Daily or almost daily	Household member	Physical	>4h	5-9y olds	2-4y olds	0-9	0	Yes
2120	21	pre-school child	Tuesday	Daily or almost daily	Household member	Physical	>4h	10-14y olds	2-4y olds	0-9	0	Yes
2120	21	pre-school child	Tuesday	Daily or almost daily	Household member	Physical	>4h	25-34y olds	2-4y olds	0-9	0	Yes
2120	21	pre-school child	Tuesday	Daily or almost daily	Household member	Physical	>4h	10-14y olds	2-4y olds	0-9	0	Yes
2120	21	pre-school child	Tuesday	Daily or almost daily	Household member	Physical	>4h	5-9y olds	2-4y olds	0-9	0	Yes
2120	21	pre-school child	Tuesday	Daily or almost daily	Household member	Physical	>4h	15-24y olds	2-4y olds	0-9	0	Yes
2121	21	housewife	Tuesday	Daily or almost daily	Other relative	Physical	2h - <4h	15-24y olds	55-64y olds	0-9	0	Yes
2121	21	housewife	Tuesday	Daily or almost daily	Household member	Physical	>4h	25-34y olds	55-64y olds	0-9	0	Yes
2121	21	housewife	Tuesday	Daily or almost daily	Other relative	Physical	2h - <4h	10-14y olds	55-64y olds	0-9	0	Yes
2121	21	housewife	Tuesday	Daily or almost daily	Colleague or schoolmate	Physical	2h - <4h	35-44y olds	55-64y olds	0-9	0	Yes
2121	21	housewife	Tuesday	Daily or almost daily	Household member	Physical	>4h	5-9y olds	55-64y olds	0-9	0	Yes
2121	21	housewife	Tuesday	Daily or almost daily	Household member	Physical	>4h	10-14y olds	55-64y olds	0-9	0	Yes
2121	21	housewife	Tuesday	Daily or almost daily	Other	Physical	2h - <4h	25-34y olds	55-64y olds	0-9	0	Yes
2123	21	school college university student	Tuesday	Daily or almost daily	Household member	Physical	>4h	10-14y olds	5-9y olds	Don't know	0	Yes
2123	21	school college university student	Tuesday	Daily or almost daily	Household member	Physical	>4h	2-4y olds	5-9y olds	Don't know	0	Yes
2123	21	school college university student	Tuesday	Daily or almost daily	Friend	Physical	>4h	10-14y olds	5-9y olds	Don't know	7.7	Yes
2123	21	school college university student	Tuesday	Daily or almost daily	Household member	Physical	>4h	15-24y olds	5-9y olds	Don't know	0	Yes
2123	21	school college university student	Tuesday	Daily or almost daily	Friend	Physical	>4h	5-9y olds	5-9y olds	Don't know	7.7	Yes
2123	21	school college university student	Tuesday	Daily or almost daily	Friend	Physical	>4h	5-9y olds	5-9y olds	Don't know	7.7	Yes
2123	21	school college university student	Tuesday	Daily or almost daily	Household member	Physical	>4h	15-24y olds	5-9y olds	Don't know	0	Yes
2123	21	school college university student	Tuesday	Daily or almost daily	Household member	Physical	>4h	35-44y olds	5-9y olds	Don't know	0	Yes
2123	21	school college university student	Tuesday	Daily or almost daily	Household member	Physical	>4h	35-44y olds	5-9y olds	Don't know	0	Yes
2123	21	school college university student	Tuesday	Daily or almost daily	Friend	Physical	>4h	10-14y olds	5-9y olds	Don't know	7.7	Yes
2202	22	agriculture	Tuesday	Daily or almost daily	Household member	Nonphysical	>4h	10-14y olds	65+y olds	0-9	0	Yes
2202	22	agriculture	Tuesday	Daily or almost daily	Household member	Physical	>4h	5-9y olds	65+y olds	0-9	0	Yes
2202	22	agriculture	Tuesday	Daily or almost daily	Household member	Nonphysical	>4h	10-14y olds	65+y olds	0-9	0	Yes
2202	22	agriculture	Tuesday	Daily or almost daily	Household member	Nonphysical	>4h	35-44y olds	65+y olds	0-9	0	Yes
2202	22	agriculture	Tuesday	Daily or almost daily	Other relative	Nonphysical	<15mins	45-54Y olds	65+y olds	0-9	0	Yes
2204	22	school college university student	Tuesday	Daily or almost daily	Household member	Physical	>4h	5-9y olds	5-9y olds	30+	0	Yes
2204	22	school college university student	Tuesday	Daily or almost daily	Household member	Physical	>4h	5-9y olds	5-9y olds	30+	0	Yes
2204	22	school college university student	Tuesday	Daily or almost daily	Friend	Physical	>4h	5-9y olds	5-9y olds	30+	0	Yes
2204	22	school college university student	Tuesday	Daily or almost daily	Household member	Physical	>4h	25-34y olds	5-9y olds	30+	0	Yes
2204	22	school college university student	Tuesday	Daily or almost daily	Household member	Physical	>4h	<2y olds	5-9y olds	30+	0	Yes
2204	22	school college university student	Tuesday	Daily or almost daily	Household member	Physical	>4h	25-34y olds	5-9y olds	30+	0	Yes
2204	22	school college university student	Tuesday	Daily or almost daily	Friend	Physical	>4h	5-9y olds	5-9y olds	30+	0	Yes
2204	22	school college university student	Tuesday	Daily or almost daily	Friend	Physical	>4h	5-9y olds	5-9y olds	30+	0	Yes
2206	22	agriculture	Tuesday	Daily or almost daily	Friend	Physical	>4h	25-34y olds	35-44y olds	0-9	0	Yes
2206	22	agriculture	Tuesday	Daily or almost daily	Friend	Physical	>4h	25-34y olds	35-44y olds	0-9	0	Yes
2206	22	agriculture	Tuesday	Daily or almost daily	Household member	Nonphysical	>4h	15-24y olds	35-44y olds	0-9	0	Yes
2206	22	agriculture	Tuesday	Daily or almost daily	Household member	Nonphysical	>4h	15-24y olds	35-44y olds	0-9	0	Yes
2206	22	agriculture	Tuesday	Daily or almost daily	Friend	Physical	>4h	25-34y olds	35-44y olds	0-9	0	Yes
2210	22	agriculture	Tuesday	Daily or almost daily	Other relative	Nonphysical	>4h	55-64y olds	55-64y olds	0-9	0	Yes
2210	22	agriculture	Tuesday	Daily or almost daily	Other relative	Physical	>4h	65+y olds	55-64y olds	0-9	0	Yes
2210	22	agriculture	Tuesday	Daily or almost daily	Household member	Physical	>4h	65+y olds	55-64y olds	0-9	0	Yes
2210	22	agriculture	Tuesday	At least once a week	Other	Nonphysical	15mins - <1h	65+y olds	55-64y olds	0-9	0	Yes
2210	22	agriculture	Tuesday	Daily or almost daily	Household member	Nonphysical	>4h	15-24y olds	55-64y olds	0-9	0	Yes
2210	22	agriculture	Tuesday	Daily or almost daily	Household member	Nonphysical	>4h	65+y olds	55-64y olds	0-9	0	Yes
2210	22	agriculture	Tuesday	Daily or almost daily	Household member	Physical	>4h	2-4y olds	55-64y olds	0-9	0	Yes
2213	22	school college university student	Friday	Daily or almost daily	Friend	Physical	15mins - <1h	5-9y olds	5-9y olds	Oct-19	0	Yes
2213	22	school college university student	Friday	Daily or almost daily	Household member	Nonphysical	2h - <4h	45-54Y olds	5-9y olds	Oct-19	0	Yes
2213	22	school college university student	Friday	Daily or almost daily	Household member	Nonphysical	2h - <4h	15-24y olds	5-9y olds	Oct-19	0	Yes
2213	22	school college university student	Friday	Daily or almost daily	Household member	Physical	2h - <4h	5-9y olds	5-9y olds	Oct-19	0	Yes
2213	22	school college university student	Friday	Daily or almost daily	Household member	Physical	1h - <2h	10-14y olds	5-9y olds	Oct-19	0	Yes
2213	22	school college university student	Friday	Daily or almost daily	Household member	Physical	1h - <2h	25-34y olds	5-9y olds	Oct-19	0	Yes
2214	22	pre-school child	Tuesday	Daily or almost daily	Household member	Nonphysical	<15mins	<2y olds	<2y olds	0-9	0	Yes
2214	22	pre-school child	Tuesday	Daily or almost daily	Household member	Physical	2h - <4h	25-34y olds	<2y olds	0-9	0	Yes
2214	22	pre-school child	Tuesday	Daily or almost daily	Household member	Physical	2h - <4h	35-44y olds	<2y olds	0-9	0	Yes
2214	22	pre-school child	Tuesday	Daily or almost daily	Household member	Physical	2h - <4h	5-9y olds	<2y olds	0-9	0	Yes
2214	22	pre-school child	Tuesday	Daily or almost daily	Household member	Nonphysical	1h - <2h	35-44y olds	<2y olds	0-9	0	Yes
2214	22	pre-school child	Tuesday	Daily or almost daily	Household member	Physical	2h - <4h	5-9y olds	<2y olds	0-9	0	Yes
2214	22	pre-school child	Tuesday	At least once a week	Other relative	Nonphysical	15mins - <1h	45-54Y olds	<2y olds	0-9	0	Yes
2214	22	pre-school child	Tuesday	Daily or almost daily	Household member	Physical	>4h	25-34y olds	<2y olds	0-9	0	Yes
2217	22	agriculture	Tuesday	Daily or almost daily	Household member	Physical	>4h	35-44y olds	25-34y olds	0-9	0	Yes
2217	22	agriculture	Tuesday	Daily or almost daily	Household member	Nonphysical	>4h	10-14y olds	25-34y olds	0-9	0	Yes
2217	22	agriculture	Tuesday	Daily or almost daily	Other relative	Physical	2h - <4h	<2y olds	25-34y olds	0-9	0	Yes
2217	22	agriculture	Tuesday	Daily or almost daily	Household member	Nonphysical	>4h	5-9y olds	25-34y olds	0-9	0	Yes
2217	22	agriculture	Tuesday	Daily or almost daily	Other relative	Nonphysical	2h - <4h	45-54Y olds	25-34y olds	0-9	0	Yes
2217	22	agriculture	Tuesday	Daily or almost daily	Household member	Physical	2h - <4h	2-4y olds	25-34y olds	0-9	0	Yes
2217	22	agriculture	Tuesday	Daily or almost daily	Other relative	Nonphysical	2h - <4h	2-4y olds	25-34y olds	0-9	0	Yes
2217	22	agriculture	Tuesday	Daily or almost daily	Household member	Nonphysical	>4h	10-14y olds	25-34y olds	0-9	0	Yes
2217	22	agriculture	Tuesday	Daily or almost daily	Other relative	Physical	2h - <4h	15-24y olds	25-34y olds	0-9	0	Yes
2220	22	pre-school child	Friday	Daily or almost daily	Other relative	Physical	15mins - <1h	5-9y olds	2-4y olds	0-9	0	Yes
2220	22	pre-school child	Friday	Daily or almost daily	Other relative	Physical	15mins - <1h	2-4y olds	2-4y olds	0-9	0	Yes
2220	22	pre-school child	Friday	Daily or almost daily	Household member	Physical	>4h	5-9y olds	2-4y olds	0-9	0	Yes
2220	22	pre-school child	Friday	Daily or almost daily	Household member	Physical	1h - <2h	35-44y olds	2-4y olds	0-9	0	Yes
2220	22	pre-school child	Friday	Daily or almost daily	Household member	Physical	2h - <4h	15-24y olds	2-4y olds	0-9	0	Yes
2220	22	pre-school child	Friday	Daily or almost daily	Household member	Physical	2h - <4h	5-9y olds	2-4y olds	0-9	0	Yes
2220	22	pre-school child	Friday	Daily or almost daily	Other relative	Physical	15mins - <1h	2-4y olds	2-4y olds	0-9	0	Yes
2221	22	school college university student	Tuesday	Daily or almost daily	Household member	Nonphysical	>4h	10-14y olds	15-24y olds	0-9	0	Yes
2221	22	school college university student	Tuesday	Daily or almost daily	Colleague or schoolmate	Nonphysical	15mins - <1h	15-24y olds	15-24y olds	0-9	0	Yes
2221	22	school college university student	Tuesday	Daily or almost daily	Household member	Physical	>4h	45-54Y olds	15-24y olds	0-9	0	Yes
2221	22	school college university student	Tuesday	Daily or almost daily	Household member	Nonphysical	>4h	15-24y olds	15-24y olds	0-9	0	Yes
2221	22	school college university student	Tuesday	Daily or almost daily	Household member	Nonphysical	>4h	35-44y olds	15-24y olds	0-9	0	Yes
2223	22	school college university student	Tuesday	Daily or almost daily	Colleague or schoolmate	Physical	>4h	5-9y olds	5-9y olds	30+	0	Yes
2223	22	school college university student	Tuesday	Daily or almost daily	Colleague or schoolmate	Physical	>4h	5-9y olds	5-9y olds	30+	0	Yes
2223	22	school college university student	Tuesday	Daily or almost daily	Colleague or schoolmate	Physical	>4h	5-9y olds	5-9y olds	30+	0	Yes
2223	22	school college university student	Tuesday	Daily or almost daily	Household member	Physical	>4h	2-4y olds	5-9y olds	30+	0	Yes
2223	22	school college university student	Tuesday	Daily or almost daily	Household member	Physical	>4h	15-24y olds	5-9y olds	30+	0	Yes
2223	22	school college university student	Tuesday	Daily or almost daily	Household member	Physical	>4h	5-9y olds	5-9y olds	30+	0	Yes
2223	22	school college university student	Tuesday	Daily or almost daily	Household member	Physical	>4h	35-44y olds	5-9y olds	30+	0	Yes
2223	22	school college university student	Tuesday	Daily or almost daily	Colleague or schoolmate	Physical	>4h	5-9y olds	5-9y olds	30+	0	Yes
2223	22	school college university student	Tuesday	Daily or almost daily	Household member	Physical	>4h	10-14y olds	5-9y olds	30+	0	Yes
2223	22	school college university student	Tuesday	Daily or almost daily	Household member	Physical	>4h	45-54Y olds	5-9y olds	30+	0	Yes
2223	22	school college university student	Tuesday	Daily or almost daily	Other relative	Physical	2h - <4h	2-4y olds	5-9y olds	30+	0	Yes
2223	22	school college university student	Tuesday	Daily or almost daily	Household member	Physical	>4h	15-24y olds	5-9y olds	30+	0	Yes
2225	22	others	Tuesday	Daily or almost daily	Household member	Physical	>4h	35-44y olds	<2y olds	Don't know	0	Yes
2225	22	others	Tuesday	Daily or almost daily	Other relative	Physical	15mins - <1h	15-24y olds	<2y olds	Don't know	0	Yes
2225	22	others	Tuesday	At least once a week	Other relative	Physical	15mins - <1h	35-44y olds	<2y olds	Don't know	0	Yes
2230	22	housewife	Tuesday	At least once a week	Other	Nonphysical	15mins - <1h	25-34y olds	35-44y olds	Don't know	0	Yes
2230	22	housewife	Tuesday	At least once a week	Other	Physical	1h - <2h	55-64y olds	35-44y olds	Don't know	0	Yes
2230	22	housewife	Tuesday	Daily or almost daily	Household member	Physical	>4h	2-4y olds	35-44y olds	Don't know	0	Yes
2230	22	housewife	Tuesday	Daily or almost daily	Household member	Physical	>4h	5-9y olds	35-44y olds	Don't know	0	Yes
2230	22	housewife	Tuesday	At least once a month	Other	Nonphysical	15mins - <1h	35-44y olds	35-44y olds	Don't know	0	Yes
2230	22	housewife	Tuesday	At least once a week	Other	Nonphysical	15mins - <1h	25-34y olds	35-44y olds	Don't know	0	Yes
2230	22	housewife	Tuesday	Daily or almost daily	Household member	Physical	>4h	5-9y olds	35-44y olds	Don't know	0	Yes
2230	22	housewife	Tuesday	At least once a week	Other	Nonphysical	15mins - <1h	25-34y olds	35-44y olds	Don't know	0	Yes
2230	22	housewife	Tuesday	At least once a week	Other	Nonphysical	15mins - <1h	25-34y olds	35-44y olds	Don't know	0	Yes
2230	22	housewife	Tuesday	Daily or almost daily	Colleague or schoolmate	Nonphysical	2h - <4h	25-34y olds	35-44y olds	Don't know	0	Yes
2302	23	housewife	Tuesday	Daily or almost daily	Other relative	Physical	<15mins	25-34y olds	35-44y olds	Oct-19	1.2	Yes
2302	23	housewife	Tuesday	Daily or almost daily	Other relative	Nonphysical	15mins - <1h	65+y olds	35-44y olds	Oct-19	0	Yes
2302	23	housewife	Tuesday	Daily or almost daily	Other relative	Nonphysical	1h - <2h	65+y olds	35-44y olds	Oct-19	0	Yes
2302	23	housewife	Tuesday	Daily or almost daily	Other relative	Nonphysical	1h - <2h	45-54Y olds	35-44y olds	Oct-19	0	Yes
2302	23	housewife	Tuesday	Daily or almost daily	Household member	Physical	>4h	35-44y olds	35-44y olds	Oct-19	0	Yes
2302	23	housewife	Tuesday	At least once a month	Other	Physical	1h - <2h	45-54Y olds	35-44y olds	Oct-19	1.2	Yes
2302	23	housewife	Tuesday	At least once a month	Other	Physical	<15mins	25-34y olds	35-44y olds	Oct-19	5.7	Yes
2302	23	housewife	Tuesday	At least once a month	Other	Nonphysical	1h - <2h	35-44y olds	35-44y olds	Oct-19	5.7	Yes
2302	23	housewife	Tuesday	Less than once a month	Other	Physical	1h - <2h	65+y olds	35-44y olds	Oct-19	1.2	Yes
2302	23	housewife	Tuesday	At least once a month	Other	Physical	15mins - <1h	35-44y olds	35-44y olds	Oct-19	5.7	Yes
2304	23	school college university student	Tuesday	Daily or almost daily	Household member	Physical	>4h	45-54Y olds	10-14y olds	0-9	0	Yes
2304	23	school college university student	Tuesday	Daily or almost daily	Other relative	Physical	<15mins	25-34y olds	10-14y olds	0-9	0	Yes
2304	23	school college university student	Tuesday	Daily or almost daily	Other relative	Physical	2h - <4h	10-14y olds	10-14y olds	0-9	0	Yes
2304	23	school college university student	Tuesday	Daily or almost daily	Household member	Physical	2h - <4h	5-9y olds	10-14y olds	0-9	0	Yes
2304	23	school college university student	Tuesday	At least once a week	Household member	Nonphysical	15mins - <1h	10-14y olds	10-14y olds	0-9	0	Yes
2304	23	school college university student	Tuesday	Daily or almost daily	Other relative	Physical	1h - <2h	15-24y olds	10-14y olds	0-9	0	Yes
2304	23	school college university student	Tuesday	Daily or almost daily	Other	Physical	<15mins	25-34y olds	10-14y olds	0-9	0.3	Yes
2304	23	school college university student	Tuesday	Daily or almost daily	Household member	Physical	>4h	10-14y olds	10-14y olds	0-9	0	Yes
2304	23	school college university student	Tuesday	Daily or almost daily	Household member	Physical	>4h	15-24y olds	10-14y olds	0-9	0	Yes
2304	23	school college university student	Tuesday	Daily or almost daily	Household member	Physical	>4h	45-54Y olds	10-14y olds	0-9	0	Yes
2304	23	school college university student	Tuesday	Daily or almost daily	Household member	Physical	2h - <4h	15-24y olds	10-14y olds	0-9	0	Yes
2306	23	housewife	Tuesday	Daily or almost daily	Other relative	Physical	2h - <4h	2-4y olds	15-24y olds	0-9	0	Yes
2306	23	housewife	Tuesday	Daily or almost daily	Other relative	Physical	2h - <4h	35-44y olds	15-24y olds	0-9	0	Yes
2306	23	housewife	Tuesday	Daily or almost daily	Other relative	Physical	1h - <2h	15-24y olds	15-24y olds	0-9	0	Yes
2306	23	housewife	Tuesday	Daily or almost daily	Other relative	Physical	2h - <4h	5-9y olds	15-24y olds	0-9	0	Yes
2306	23	housewife	Tuesday	Daily or almost daily	Other relative	Physical	2h - <4h	35-44y olds	15-24y olds	0-9	0	Yes
2306	23	housewife	Tuesday	Daily or almost daily	Other relative	Physical	>4h	15-24y olds	15-24y olds	0-9	0	Yes
2310	23	housewife	Tuesday	At least once a week	Other relative	Physical	15mins - <1h	55-64y olds	55-64y olds	0-9	0	Yes
2310	23	housewife	Tuesday	Daily or almost daily	Household member	Nonphysical	>4h	10-14y olds	55-64y olds	0-9	0	Yes
2310	23	housewife	Tuesday	At least once a week	Other	Nonphysical	15mins - <1h	65+y olds	55-64y olds	0-9	2.5	Yes
2314	23	pre-school child	Tuesday	Daily or almost daily	Other relative	Physical	2h - <4h	65+y olds	5-9y olds	0-9	0	Yes
2314	23	pre-school child	Tuesday	Daily or almost daily	Other relative	Physical	2h - <4h	5-9y olds	5-9y olds	0-9	0	Yes
2314	23	pre-school child	Tuesday	Daily or almost daily	Other relative	Physical	2h - <4h	15-24y olds	5-9y olds	0-9	0	Yes
2314	23	pre-school child	Tuesday	Daily or almost daily	Household member	Physical	>4h	10-14y olds	5-9y olds	0-9	0	Yes
2314	23	pre-school child	Tuesday	Daily or almost daily	Household member	Physical	>4h	15-24y olds	5-9y olds	0-9	0	Yes
2314	23	pre-school child	Tuesday	Daily or almost daily	Other relative	Physical	2h - <4h	10-14y olds	5-9y olds	0-9	0	Yes
2314	23	pre-school child	Tuesday	Daily or almost daily	Household member	Physical	>4h	5-9y olds	5-9y olds	0-9	0	Yes
2314	23	pre-school child	Tuesday	Daily or almost daily	Household member	Physical	>4h	10-14y olds	5-9y olds	0-9	0	Yes
2314	23	pre-school child	Tuesday	Daily or almost daily	Household member	Physical	>4h	10-14y olds	5-9y olds	0-9	0	Yes
2314	23	pre-school child	Tuesday	Daily or almost daily	Household member	Physical	>4h	15-24y olds	5-9y olds	0-9	0	Yes
2314	23	pre-school child	Tuesday	Daily or almost daily	Household member	Physical	>4h	35-44y olds	5-9y olds	0-9	0	Yes
2317	23	agriculture	Tuesday	Daily or almost daily	Friend	Physical	2h - <4h	35-44y olds	45-54Y olds	0-9	0	Yes
2317	23	agriculture	Tuesday	Daily or almost daily	Other relative	Physical	1h - <2h	65+y olds	45-54Y olds	0-9	0	Yes
2317	23	agriculture	Tuesday	Daily or almost daily	Household member	Physical	>4h	2-4y olds	45-54Y olds	0-9	0	Yes
2317	23	agriculture	Tuesday	Daily or almost daily	Household member	Nonphysical	>4h	10-14y olds	45-54Y olds	0-9	0	Yes
2317	23	agriculture	Tuesday	Daily or almost daily	Friend	Physical	2h - <4h	45-54Y olds	45-54Y olds	0-9	0	Yes
2317	23	agriculture	Tuesday	Daily or almost daily	Other relative	Physical	2h - <4h	55-64y olds	45-54Y olds	0-9	0	Yes
2317	23	agriculture	Tuesday	Daily or almost daily	Household member	Physical	>4h	5-9y olds	45-54Y olds	0-9	0	Yes
2317	23	agriculture	Tuesday	Daily or almost daily	Friend	Physical	2h - <4h	15-24y olds	45-54Y olds	0-9	0	Yes
2320	23	pre-school child	Tuesday	Daily or almost daily	Household member	Physical	>4h	15-24y olds	<2y olds	Oct-19	0	Yes
2320	23	pre-school child	Tuesday	Daily or almost daily	Other relative	Physical	2h - <4h	2-4y olds	<2y olds	Oct-19	0	Yes
2320	23	pre-school child	Tuesday	Daily or almost daily	Other relative	Physical	2h - <4h	2-4y olds	<2y olds	Oct-19	0	Yes
2320	23	pre-school child	Tuesday	Daily or almost daily	Household member	Physical	>4h	<2y olds	<2y olds	Oct-19	0	Yes
2320	23	pre-school child	Tuesday	Daily or almost daily	Household member	Physical	>4h	2-4y olds	<2y olds	Oct-19	0	Yes
2320	23	pre-school child	Tuesday	Daily or almost daily	Household member	Physical	>4h	5-9y olds	<2y olds	Oct-19	0	Yes
2320	23	pre-school child	Tuesday	Daily or almost daily	Other relative	Physical	2h - <4h	25-34y olds	<2y olds	Oct-19	0	Yes
2320	23	pre-school child	Tuesday	Daily or almost daily	Household member	Physical	>4h	15-24y olds	<2y olds	Oct-19	0	Yes
2320	23	pre-school child	Tuesday	Daily or almost daily	Household member	Physical	>4h	15-24y olds	<2y olds	Oct-19	0	Yes
2320	23	pre-school child	Tuesday	Daily or almost daily	Household member	Physical	>4h	15-24y olds	<2y olds	Oct-19	0	Yes
2320	23	pre-school child	Tuesday	Daily or almost daily	Other relative	Physical	2h - <4h	2-4y olds	<2y olds	Oct-19	0	Yes
2320	23	pre-school child	Tuesday	Daily or almost daily	Household member	Physical	>4h	45-54Y olds	<2y olds	Oct-19	0	Yes
2320	23	pre-school child	Tuesday	Daily or almost daily	Household member	Physical	>4h	45-54Y olds	<2y olds	Oct-19	0	Yes
2321	23	others	Tuesday	Daily or almost daily	Friend	Nonphysical	1h - <2h	15-24y olds	15-24y olds	Oct-19	0	Yes
2321	23	others	Tuesday	Less than once a month	Other	Physical	15mins - <1h	35-44y olds	15-24y olds	Oct-19	5.7	Yes
2323	23	school college university student	Tuesday	Daily or almost daily	Other relative	Physical	>4h	45-54Y olds	5-9y olds	Oct-19	0	Yes
2323	23	school college university student	Tuesday	Daily or almost daily	Other relative	Physical	2h - <4h	5-9y olds	5-9y olds	Oct-19	0	Yes
2323	23	school college university student	Tuesday	Daily or almost daily	Other relative	Nonphysical	2h - <4h	35-44y olds	5-9y olds	Oct-19	0	Yes
2323	23	school college university student	Tuesday	Daily or almost daily	Other relative	Physical	>4h	<2y olds	5-9y olds	Oct-19	0	Yes
2323	23	school college university student	Tuesday	Daily or almost daily	Other relative	Physical	2h - <4h	2-4y olds	5-9y olds	Oct-19	0	Yes
2325	23	pre-school child	Tuesday	Daily or almost daily	Household member	Physical	>4h	10-14y olds	<2y olds	Oct-19	0	Yes
2325	23	pre-school child	Tuesday	Daily or almost daily	Household member	Physical	>4h	5-9y olds	<2y olds	Oct-19	0	Yes
2325	23	pre-school child	Tuesday	Daily or almost daily	Household member	Physical	>4h	35-44y olds	<2y olds	Oct-19	0	Yes
2325	23	pre-school child	Tuesday	Daily or almost daily	Household member	Physical	>4h	35-44y olds	<2y olds	Oct-19	0	Yes
2325	23	pre-school child	Tuesday	Daily or almost daily	Household member	Physical	>4h	15-24y olds	<2y olds	Oct-19	0	Yes
2325	23	pre-school child	Tuesday	Daily or almost daily	Household member	Physical	>4h	5-9y olds	<2y olds	Oct-19	0	Yes
2325	23	pre-school child	Tuesday	Daily or almost daily	Other	Physical	1h - <2h	45-54Y olds	<2y olds	Oct-19	0	Yes
2325	23	pre-school child	Tuesday	Daily or almost daily	Household member	Physical	>4h	10-14y olds	<2y olds	Oct-19	0	Yes
2325	23	pre-school child	Tuesday	Daily or almost daily	Household member	Physical	>4h	5-9y olds	<2y olds	Oct-19	0	Yes
2330	23	shop worker	Tuesday	Daily or almost daily	Other relative	Nonphysical	<15mins	35-44y olds	65+y olds	Oct-19	0	Yes
2330	23	shop worker	Tuesday	Daily or almost daily	Other relative	Physical	1h - <2h	25-34y olds	65+y olds	Oct-19	0	Yes
2330	23	shop worker	Tuesday	Daily or almost daily	Other relative	Nonphysical	15mins - <1h	45-54Y olds	65+y olds	Oct-19	0	Yes
2402	24	agriculture	Sunday	Daily or almost daily	Friend	Physical	>4h	35-44y olds	35-44y olds	Don't know	0	Yes
2402	24	agriculture	Sunday	Daily or almost daily	Other relative	Physical	>4h	25-34y olds	35-44y olds	Don't know	0	Yes
2402	24	agriculture	Sunday	Daily or almost daily	Household member	Physical	>4h	5-9y olds	35-44y olds	Don't know	0	Yes
2402	24	agriculture	Sunday	Daily or almost daily	Friend	Physical	15mins - <1h	25-34y olds	35-44y olds	Don't know	0	Yes
2402	24	agriculture	Sunday	Daily or almost daily	Household member	Physical	>4h	35-44y olds	35-44y olds	Don't know	0	Yes
2402	24	agriculture	Sunday	Daily or almost daily	Household member	Physical	>4h	5-9y olds	35-44y olds	Don't know	0	Yes
2402	24	agriculture	Sunday	Daily or almost daily	Friend	Physical	15mins - <1h	25-34y olds	35-44y olds	Don't know	0	Yes
2402	24	agriculture	Sunday	Daily or almost daily	Household member	Physical	>4h	5-9y olds	35-44y olds	Don't know	0	Yes
2404	24	school college university student	Sunday	Daily or almost daily	Friend	Physical	2h - <4h	15-24y olds	10-14y olds	0-9	8.4	Yes
2404	24	school college university student	Sunday	Daily or almost daily	Household member	Physical	>4h	65+y olds	10-14y olds	0-9	0	Yes
2404	24	school college university student	Sunday	Daily or almost daily	Friend	Physical	2h - <4h	10-14y olds	10-14y olds	0-9	8.4	Yes
2406	24	school college university student	Sunday	Daily or almost daily	Household member	Physical	>4h	5-9y olds	15-24y olds	0-9	0	Yes
2406	24	school college university student	Sunday	Daily or almost daily	Household member	Physical	>4h	15-24y olds	15-24y olds	0-9	0	Yes
2406	24	school college university student	Sunday	Daily or almost daily	Household member	Physical	>4h	45-54Y olds	15-24y olds	0-9	0	Yes
2406	24	school college university student	Sunday	Never met before	Other relative	Physical	15mins - <1h	35-44y olds	15-24y olds	0-9	0	Yes
2406	24	school college university student	Sunday	Less than once a month	Other relative	Physical	>4h	10-14y olds	15-24y olds	0-9	0	Yes
2406	24	school college university student	Sunday	Never met before	Other relative	Physical	15mins - <1h	15-24y olds	15-24y olds	0-9	0	Yes
2406	24	school college university student	Sunday	Less than once a month	Other relative	Physical	>4h	15-24y olds	15-24y olds	0-9	0	Yes
2406	24	school college university student	Sunday	Less than once a month	Other relative	Physical	>4h	15-24y olds	15-24y olds	0-9	0	Yes
2406	24	school college university student	Sunday	Daily or almost daily	Household member	Physical	>4h	65+y olds	15-24y olds	0-9	0	Yes
2410	24	agriculture	Sunday	Daily or almost daily	Friend	Physical	>4h	15-24y olds	35-44y olds	30+	0	Yes
2410	24	agriculture	Sunday	Daily or almost daily	Household member	Physical	>4h	<2y olds	35-44y olds	30+	0	Yes
2410	24	agriculture	Sunday	Daily or almost daily	Household member	Physical	>4h	25-34y olds	35-44y olds	30+	0	Yes
2410	24	agriculture	Sunday	Daily or almost daily	Household member	Physical	>4h	10-14y olds	35-44y olds	30+	0	Yes
2410	24	agriculture	Sunday	Daily or almost daily	Household member	Physical	>4h	5-9y olds	35-44y olds	30+	0	Yes
2410	24	agriculture	Sunday	Daily or almost daily	Other relative	Physical	>4h	35-44y olds	35-44y olds	30+	0	Yes
2410	24	agriculture	Sunday	Daily or almost daily	Friend	Physical	>4h	35-44y olds	35-44y olds	30+	0	Yes
2410	24	agriculture	Sunday	Daily or almost daily	Friend	Physical	>4h	15-24y olds	35-44y olds	30+	0	Yes
2410	24	agriculture	Sunday	Daily or almost daily	Household member	Physical	>4h	10-14y olds	35-44y olds	30+	0	Yes
2410	24	agriculture	Sunday	Daily or almost daily	Household member	Physical	>4h	5-9y olds	35-44y olds	30+	0	Yes
2414	24	pre-school child	Sunday	At least once a week	Other relative	Physical	>4h	5-9y olds	<2y olds	0-9	6.9	Yes
2414	24	pre-school child	Sunday	At least once a week	Other relative	Physical	2h - <4h	5-9y olds	<2y olds	0-9	6.9	Yes
2414	24	pre-school child	Sunday	Daily or almost daily	Household member	Physical	>4h	45-54Y olds	<2y olds	0-9	0	Yes
2414	24	pre-school child	Sunday	Daily or almost daily	Household member	Physical	>4h	15-24y olds	<2y olds	0-9	0	Yes
2414	24	pre-school child	Sunday	At least once a week	Other relative	Physical	>4h	2-4y olds	<2y olds	0-9	6.9	Yes
2417	24	school college university student	Sunday	Daily or almost daily	Household member	Physical	>4h	25-34y olds	15-24y olds	0-9	0	Yes
2417	24	school college university student	Sunday	Daily or almost daily	Household member	Physical	>4h	45-54Y olds	15-24y olds	0-9	0	Yes
2420	24	pre-school child	Sunday	Daily or almost daily	Household member	Physical	>4h	10-14y olds	2-4y olds	0-9	0	Yes
2420	24	pre-school child	Sunday	Daily or almost daily	Household member	Physical	>4h	5-9y olds	2-4y olds	0-9	0	Yes
2420	24	pre-school child	Sunday	Daily or almost daily	Household member	Physical	>4h	25-34y olds	2-4y olds	0-9	0	Yes
2420	24	pre-school child	Sunday	Daily or almost daily	Household member	Physical	>4h	5-9y olds	2-4y olds	0-9	0	Yes
2420	24	pre-school child	Sunday	Daily or almost daily	Household member	Physical	>4h	15-24y olds	2-4y olds	0-9	0	Yes
2420	24	pre-school child	Sunday	Daily or almost daily	Household member	Physical	>4h	35-44y olds	2-4y olds	0-9	0	Yes
2421	24	housewife	Sunday	Daily or almost daily	Household member	Physical	>4h	15-24y olds	25-34y olds	0-9	0	Yes
2421	24	housewife	Sunday	Less than once a month	Friend	Nonphysical	2h - <4h	35-44y olds	25-34y olds	0-9	0	Yes
2421	24	housewife	Sunday	Daily or almost daily	Household member	Physical	>4h	65+y olds	25-34y olds	0-9	0	Yes
2421	24	housewife	Sunday	Daily or almost daily	Household member	Physical	>4h	2-4y olds	25-34y olds	0-9	0	Yes
2421	24	housewife	Sunday	Less than once a month	Friend	Nonphysical	2h - <4h	15-24y olds	25-34y olds	0-9	0	Yes
2421	24	housewife	Sunday	Daily or almost daily	Household member	Physical	>4h	5-9y olds	25-34y olds	0-9	0	Yes
2421	24	housewife	Sunday	At least once a month	Friend	Nonphysical	2h - <4h	15-24y olds	25-34y olds	0-9	0	Yes
2421	24	housewife	Sunday	Less than once a month	Friend	Nonphysical	2h - <4h	45-54Y olds	25-34y olds	0-9	0	Yes
2421	24	housewife	Sunday	Daily or almost daily	Household member	Physical	>4h	5-9y olds	25-34y olds	0-9	0	Yes
2421	24	housewife	Sunday	Daily or almost daily	Household member	Physical	>4h	35-44y olds	25-34y olds	0-9	0	Yes
2421	24	housewife	Sunday	Daily or almost daily	Household member	Physical	>4h	10-14y olds	25-34y olds	0-9	0	Yes
2421	24	housewife	Sunday	Less than once a month	Friend	Nonphysical	2h - <4h	35-44y olds	25-34y olds	0-9	0	Yes
2421	24	housewife	Sunday	Daily or almost daily	Household member	Physical	>4h	15-24y olds	25-34y olds	0-9	0	Yes
2424	24	retired	Sunday	At least once a week	Other	Physical	1h - <2h	25-34y olds	<2y olds	0-9	0	Yes
2424	24	retired	Sunday	Daily or almost daily	Other relative	Physical	2h - <4h	5-9y olds	<2y olds	0-9	0	Yes
2424	24	retired	Sunday	Daily or almost daily	Household member	Physical	>4h	15-24y olds	<2y olds	0-9	0	Yes
2424	24	retired	Sunday	Daily or almost daily	Household member	Physical	>4h	15-24y olds	<2y olds	0-9	0	Yes
2424	24	retired	Sunday	At least once a week	Other	Physical	1h - <2h	25-34y olds	<2y olds	0-9	0	Yes
2424	24	retired	Sunday	At least once a week	Other relative	Physical	15mins - <1h	35-44y olds	<2y olds	0-9	0	Yes
2424	24	retired	Sunday	Daily or almost daily	Other relative	Physical	2h - <4h	10-14y olds	<2y olds	0-9	0	Yes
2429	24	agriculture	Sunday	At least once a week	Other relative	Nonphysical	2h - <4h	25-34y olds	15-24y olds	0-9	0	Yes
2429	24	agriculture	Sunday	Daily or almost daily	Household member	Physical	>4h	15-24y olds	15-24y olds	0-9	0	Yes
2429	24	agriculture	Sunday	Daily or almost daily	Household member	Physical	>4h	55-64y olds	15-24y olds	0-9	0	Yes
2429	24	agriculture	Sunday	Daily or almost daily	Household member	Physical	>4h	15-24y olds	15-24y olds	0-9	0	Yes
2429	24	agriculture	Sunday	At least once a week	Friend	Nonphysical	1h - <2h	15-24y olds	15-24y olds	0-9	0	Yes
2429	24	agriculture	Sunday	Daily or almost daily	Friend	Nonphysical	1h - <2h	15-24y olds	15-24y olds	0-9	0	Yes
2429	24	agriculture	Sunday	At least once a week	Friend	Nonphysical	2h - <4h	15-24y olds	15-24y olds	0-9	0	Yes
2429	24	agriculture	Sunday	At least once a week	Friend	Nonphysical	1h - <2h	15-24y olds	15-24y olds	0-9	0	Yes
2429	24	agriculture	Sunday	Daily or almost daily	Household member	Physical	>4h	15-24y olds	15-24y olds	0-9	0	Yes
2502	25	school college university student	Tuesday	Daily or almost daily	Friend	Physical	2h - <4h	15-24y olds	15-24y olds	20 - 29	2.4	Yes
2502	25	school college university student	Tuesday	Daily or almost daily	Other relative	Physical	2h - <4h	15-24y olds	15-24y olds	20 - 29	28.5	Yes
2502	25	school college university student	Tuesday	Less than once a month	Household member	Physical	<15mins	35-44y olds	15-24y olds	20 - 29	0	Yes
2502	25	school college university student	Tuesday	Daily or almost daily	Friend	Physical	1h - <2h	25-34y olds	15-24y olds	20 - 29	0.9	Yes
2502	25	school college university student	Tuesday	At least once a week	Friend	Physical	15mins - <1h	15-24y olds	15-24y olds	20 - 29		Yes
2502	25	school college university student	Tuesday	Daily or almost daily	Friend	Physical	2h - <4h	15-24y olds	15-24y olds	20 - 29	0	Yes
2502	25	school college university student	Tuesday	Daily or almost daily	Household member	Physical	>4h	65+y olds	15-24y olds	20 - 29	0	Yes
2504	25	school college university student	Tuesday	Daily or almost daily	Household member	Physical	>4h	25-34y olds	5-9y olds	0-9	0	Yes
2504	25	school college university student	Tuesday	Daily or almost daily	Household member	Nonphysical	>4h	25-34y olds	5-9y olds	0-9	0	Yes
2504	25	school college university student	Tuesday	Daily or almost daily	Other relative	Physical	>4h	5-9y olds	5-9y olds	0-9		Yes
2504	25	school college university student	Tuesday	Daily or almost daily	Household member	Physical	>4h	2-4y olds	5-9y olds	0-9	0	Yes
2506	25	agriculture	Tuesday	At least once a week	Friend	Nonphysical	15mins - <1h	15-24y olds	25-34y olds	0-9	0	Yes
2506	25	agriculture	Tuesday	Daily or almost daily	Household member	Physical	>4h	5-9y olds	25-34y olds	0-9	0	Yes
2506	25	agriculture	Tuesday	Daily or almost daily	Household member	Physical	>4h	10-14y olds	25-34y olds	0-9	0	Yes
2510	25	school college university student	Tuesday	Daily or almost daily	Household member	Physical	>4h	10-14y olds	15-24y olds	Oct-19	0	Yes
2510	25	school college university student	Tuesday	Daily or almost daily	Household member	Physical	>4h	15-24y olds	15-24y olds	Oct-19	0	Yes
2510	25	school college university student	Tuesday	Daily or almost daily	Other relative	Physical	>4h	10-14y olds	15-24y olds	Oct-19	0	Yes
2510	25	school college university student	Tuesday	Daily or almost daily	Other relative	Physical	>4h	10-14y olds	15-24y olds	Oct-19	0	Yes
2510	25	school college university student	Tuesday	At least once a week	Other relative	Nonphysical	<15mins	2-4y olds	15-24y olds	Oct-19	0	Yes
2510	25	school college university student	Tuesday	Daily or almost daily	Friend	Nonphysical	1h - <2h	10-14y olds	15-24y olds	Oct-19	0	Yes
2510	25	school college university student	Tuesday	At least once a week	Other relative	Physical	1h - <2h	10-14y olds	15-24y olds	Oct-19	0	Yes
2510	25	school college university student	Tuesday	Daily or almost daily	Household member	Physical	>4h	5-9y olds	15-24y olds	Oct-19	0	Yes
2510	25	school college university student	Tuesday	Daily or almost daily	Household member	Nonphysical	2h - <4h	15-24y olds	15-24y olds	Oct-19	0	Yes
2510	25	school college university student	Tuesday	At least once a week	Other relative	Nonphysical	<15mins	10-14y olds	15-24y olds	Oct-19	0	Yes
2510	25	school college university student	Tuesday	Daily or almost daily	Household member	Physical	>4h	45-54Y olds	15-24y olds	Oct-19	0	Yes
2510	25	school college university student	Tuesday	Daily or almost daily	Household member	Physical	>4h	5-9y olds	15-24y olds	Oct-19	0	Yes
2510	25	school college university student	Tuesday	Daily or almost daily	Friend	Physical	1h - <2h	10-14y olds	15-24y olds	Oct-19	0	Yes
2510	25	school college university student	Tuesday	At least once a week	Other relative	Nonphysical	<15mins	15-24y olds	15-24y olds	Oct-19	0	Yes
2510	25	school college university student	Tuesday	Daily or almost daily	Household member	Physical	>4h	2-4y olds	15-24y olds	Oct-19	0	Yes
2510	25	school college university student	Tuesday	Daily or almost daily	Household member	Physical	>4h	5-9y olds	15-24y olds	Oct-19	0	Yes
2510	25	school college university student	Tuesday	Daily or almost daily	Household member	Physical	>4h	2-4y olds	15-24y olds	Oct-19	0	Yes
2513	25	school college university student	Tuesday	Daily or almost daily	Household member	Physical	>4h	10-14y olds	5-9y olds	0-9	0	Yes
2513	25	school college university student	Tuesday	Daily or almost daily	Friend	Physical	>4h	5-9y olds	5-9y olds	0-9		Yes
2513	25	school college university student	Tuesday	Daily or almost daily	Other relative	Physical	>4h	5-9y olds	5-9y olds	0-9		Yes
2513	25	school college university student	Tuesday	Daily or almost daily	Friend	Physical	>4h	5-9y olds	5-9y olds	0-9	0	Yes
2513	25	school college university student	Tuesday	Daily or almost daily	Household member	Physical	>4h	15-24y olds	5-9y olds	0-9	0	Yes
2513	25	school college university student	Tuesday	Daily or almost daily	Household member	Physical	>4h	35-44y olds	5-9y olds	0-9	0	Yes
2513	25	school college university student	Tuesday	Daily or almost daily	Household member	Physical	>4h	15-24y olds	5-9y olds	0-9	0	Yes
2513	25	school college university student	Tuesday	Daily or almost daily	Other relative	Physical	>4h	10-14y olds	5-9y olds	0-9	0	Yes
2513	25	school college university student	Tuesday	Daily or almost daily	Household member	Physical	>4h	15-24y olds	5-9y olds	0-9	0	Yes
2513	25	school college university student	Tuesday	Daily or almost daily	Friend	Physical	>4h	5-9y olds	5-9y olds	0-9		Yes
2514	25	pre-school child	Tuesday	Daily or almost daily	Household member	Physical	1h - <2h	5-9y olds	<2y olds	0-9	0	Yes
2514	25	pre-school child	Tuesday	Daily or almost daily	Household member	Physical	1h - <2h	5-9y olds	<2y olds	0-9	0	Yes
2514	25	pre-school child	Tuesday	Daily or almost daily	Household member	Physical	1h - <2h	25-34y olds	<2y olds	0-9	0	Yes
2514	25	pre-school child	Tuesday	Daily or almost daily	Household member	Physical	1h - <2h	5-9y olds	<2y olds	0-9	0	Yes
2514	25	pre-school child	Tuesday	Daily or almost daily	Household member	Physical	1h - <2h	25-34y olds	<2y olds	0-9	0	Yes
2514	25	pre-school child	Tuesday	Daily or almost daily	Other relative	Nonphysical	1h - <2h	25-34y olds	<2y olds	0-9	0	Yes
2517	25	agriculture	Tuesday	Daily or almost daily	Household member	Physical	>4h	5-9y olds	25-34y olds	Don't know	0	Yes
2517	25	agriculture	Tuesday	Daily or almost daily	Other relative	Nonphysical	1h - <2h	25-34y olds	25-34y olds	Don't know	0	Yes
2517	25	agriculture	Tuesday	Daily or almost daily	Other relative	Nonphysical	1h - <2h	5-9y olds	25-34y olds	Don't know	0	Yes
2517	25	agriculture	Tuesday	Daily or almost daily	Household member	Nonphysical	>4h	45-54Y olds	25-34y olds	Don't know	0	Yes
2517	25	agriculture	Tuesday	Daily or almost daily	Other relative	Nonphysical	1h - <2h	25-34y olds	25-34y olds	Don't know	0	Yes
2517	25	agriculture	Tuesday	Daily or almost daily	Other relative	Nonphysical	1h - <2h	2-4y olds	25-34y olds	Don't know	0	Yes
2517	25	agriculture	Tuesday	Daily or almost daily	Household member	Physical	>4h	5-9y olds	25-34y olds	Don't know	0	Yes
2520	25	pre-school child	Tuesday	Daily or almost daily	Household member	Physical	>4h	2-4y olds	2-4y olds	Oct-19	0	Yes
2520	25	pre-school child	Tuesday	Daily or almost daily	Household member	Physical	>4h	25-34y olds	2-4y olds	Oct-19	0	Yes
2520	25	pre-school child	Tuesday	Daily or almost daily	Other relative	Physical	1h - <2h	10-14y olds	2-4y olds	Oct-19	0	Yes
2520	25	pre-school child	Tuesday	Daily or almost daily	Other relative	Physical	1h - <2h	45-54Y olds	2-4y olds	Oct-19	0	Yes
2520	25	pre-school child	Tuesday	Daily or almost daily	Household member	Physical	>4h	25-34y olds	2-4y olds	Oct-19	0	Yes
2520	25	pre-school child	Tuesday	Daily or almost daily	Other relative	Physical	2h - <4h	35-44y olds	2-4y olds	Oct-19	0	Yes
2521	25	agriculture	Tuesday	At least once a week	Other relative	Nonphysical	1h - <2h	55-64y olds	35-44y olds	0-9	0	Yes
2521	25	agriculture	Tuesday	Daily or almost daily	Household member	Physical	>4h	5-9y olds	35-44y olds	0-9	0	Yes
2521	25	agriculture	Tuesday	Daily or almost daily	Household member	Physical	>4h	10-14y olds	35-44y olds	0-9	0	Yes
2521	25	agriculture	Tuesday	At least once a week	Other relative	Nonphysical	1h - <2h	65+y olds	35-44y olds	0-9	0	Yes
2521	25	agriculture	Tuesday	Daily or almost daily	Household member	Physical	>4h	10-14y olds	35-44y olds	0-9	0	Yes
2523	25	school college university student	Tuesday	Daily or almost daily	Household member	Nonphysical	>4h	55-64y olds	5-9y olds	Oct-19	0	Yes
2523	25	school college university student	Tuesday	Daily or almost daily	Household member	Nonphysical	>4h	15-24y olds	5-9y olds	Oct-19	0	Yes
2523	25	school college university student	Tuesday	Daily or almost daily	Household member	Nonphysical	>4h	35-44y olds	5-9y olds	Oct-19	0	Yes
2523	25	school college university student	Tuesday	Daily or almost daily	Household member	Physical	>4h	55-64y olds	5-9y olds	Oct-19	0	Yes
2523	25	school college university student	Tuesday	Daily or almost daily	Household member	Physical	>4h	2-4y olds	5-9y olds	Oct-19	0	Yes
2523	25	school college university student	Tuesday	Daily or almost daily	Other relative	Nonphysical	>4h	10-14y olds	5-9y olds	Oct-19	0	Yes
2523	25	school college university student	Tuesday	Daily or almost daily	Other relative	Physical	>4h	5-9y olds	5-9y olds	Oct-19	0	Yes
2523	25	school college university student	Tuesday	Daily or almost daily	Household member	Nonphysical	>4h	10-14y olds	5-9y olds	Oct-19	0	Yes
2523	25	school college university student	Tuesday	Daily or almost daily	Other relative	Physical	>4h	5-9y olds	5-9y olds	Oct-19	0	Yes
2523	25	school college university student	Tuesday	Daily or almost daily	Household member	Physical	>4h	15-24y olds	5-9y olds	Oct-19	0	Yes
2523	25	school college university student	Tuesday	Daily or almost daily	Household member	Physical	>4h	2-4y olds	5-9y olds	Oct-19	0	Yes
2523	25	school college university student	Tuesday	Daily or almost daily	Household member	Physical	>4h	15-24y olds	5-9y olds	Oct-19	0	Yes
2525	25	pre-school child	Tuesday	Daily or almost daily	Household member	Physical	>4h	10-14y olds	<2y olds	0-9	0	Yes
2525	25	pre-school child	Tuesday	Daily or almost daily	Household member	Physical	>4h	35-44y olds	<2y olds	0-9	0	Yes
2525	25	pre-school child	Tuesday	Daily or almost daily	Household member	Physical	>4h	10-14y olds	<2y olds	0-9	0	Yes
2525	25	pre-school child	Tuesday	Daily or almost daily	Household member	Physical	>4h	35-44y olds	<2y olds	0-9	0	Yes
2525	25	pre-school child	Tuesday	Daily or almost daily	Household member	Physical	>4h	10-14y olds	<2y olds	0-9	0	Yes
2530	25	agriculture	Friday	Daily or almost daily	Household member	Physical	>4h	15-24y olds	15-24y olds	0-9	0	Yes
2530	25	agriculture	Friday	Daily or almost daily	Household member	Physical	>4h	25-34y olds	15-24y olds	0-9	0	Yes
2530	25	agriculture	Friday	Daily or almost daily	Household member	Physical	>4h	5-9y olds	15-24y olds	0-9	0	Yes
2530	25	agriculture	Friday	Daily or almost daily	Household member	Physical	>4h	2-4y olds	15-24y olds	0-9	0	Yes
2530	25	agriculture	Friday	Daily or almost daily	Friend	Physical	1h - <2h	25-34y olds	15-24y olds	0-9	0	Yes
2530	25	agriculture	Friday	Daily or almost daily	Household member	Nonphysical	1h - <2h	25-34y olds	15-24y olds	0-9	0	Yes
2530	25	agriculture	Friday	Daily or almost daily	Household member	Physical	>4h	15-24y olds	15-24y olds	0-9	0	Yes
2530	25	agriculture	Friday	At least once a week	Friend	Physical	15mins - <1h	15-24y olds	15-24y olds	0-9	0	Yes
2530	25	agriculture	Friday	Daily or almost daily	Household member	Nonphysical	>4h	5-9y olds	15-24y olds	0-9	0	Yes
2602	26	agriculture	Tuesday	Daily or almost daily	Household member	Physical	>4h	2-4y olds	65+y olds	0-9	0	Yes
2602	26	agriculture	Tuesday	At least once a week	Friend	Nonphysical	<15mins	35-44y olds	65+y olds	0-9	6.5	Yes
2602	26	agriculture	Tuesday	Daily or almost daily	Household member	Physical	>4h	10-14y olds	65+y olds	0-9	0	Yes
2602	26	agriculture	Tuesday	At least once a week	Other	Nonphysical	<15mins	45-54Y olds	65+y olds	0-9	6.5	Yes
2602	26	agriculture	Tuesday	Daily or almost daily	Household member	Nonphysical	>4h	15-24y olds	65+y olds	0-9	0	Yes
2604	26	school college university student	Tuesday	Daily or almost daily	Other	Nonphysical	<15mins	25-34y olds	10-14y olds	Oct-19	2.6	Yes
2604	26	school college university student	Tuesday	Daily or almost daily	Friend	Physical	1h - <2h	5-9y olds	10-14y olds	Oct-19	0	Yes
2604	26	school college university student	Tuesday	Daily or almost daily	Other	Nonphysical	<15mins	65+y olds	10-14y olds	Oct-19	0	Yes
2604	26	school college university student	Tuesday	Daily or almost daily	Other relative	Physical	1h - <2h	10-14y olds	10-14y olds	Oct-19	0	Yes
2604	26	school college university student	Tuesday	Daily or almost daily	Other	Nonphysical	<15mins	25-34y olds	10-14y olds	Oct-19	0	Yes
2604	26	school college university student	Tuesday	At least once a week	Other	Physical	15mins - <1h	45-54Y olds	10-14y olds	Oct-19	0	Yes
2604	26	school college university student	Tuesday	Daily or almost daily	Other	Nonphysical	<15mins	65+y olds	10-14y olds	Oct-19	0	Yes
2604	26	school college university student	Tuesday	Daily or almost daily	Other	Nonphysical	<15mins	45-54Y olds	10-14y olds	Oct-19	2.6	Yes
2604	26	school college university student	Tuesday	Daily or almost daily	Other relative	Physical	15mins - <1h	65+y olds	10-14y olds	Oct-19	0	Yes
2604	26	school college university student	Tuesday	Daily or almost daily	Other	Nonphysical	<15mins	15-24y olds	10-14y olds	Oct-19	0	Yes
2604	26	school college university student	Tuesday	Daily or almost daily	Friend	Physical	1h - <2h	10-14y olds	10-14y olds	Oct-19	0	Yes
2604	26	school college university student	Tuesday	Daily or almost daily	Friend	Physical	1h - <2h	5-9y olds	10-14y olds	Oct-19	0	Yes
2604	26	school college university student	Tuesday	Daily or almost daily	Other	Nonphysical	<15mins	35-44y olds	10-14y olds	Oct-19	6.5	Yes
2604	26	school college university student	Tuesday	Daily or almost daily	Other	Nonphysical	<15mins	25-34y olds	10-14y olds	Oct-19	0	Yes
2604	26	school college university student	Tuesday	Daily or almost daily	Household member	Physical	>4h	2-4y olds	10-14y olds	Oct-19	0	Yes
2604	26	school college university student	Tuesday	At least once a week	Other	Physical	15mins - <1h	35-44y olds	10-14y olds	Oct-19	0	Yes
2604	26	school college university student	Tuesday	At least once a week	Other relative	Nonphysical	15mins - <1h	55-64y olds	10-14y olds	Oct-19	0	Yes
2604	26	school college university student	Tuesday	Daily or almost daily	Household member	Physical	>4h	35-44y olds	10-14y olds	Oct-19	0	Yes
2604	26	school college university student	Tuesday	Daily or almost daily	Household member	Physical	>4h	35-44y olds	10-14y olds	Oct-19	0	Yes
2604	26	school college university student	Tuesday	Daily or almost daily	Household member	Physical	>4h	5-9y olds	10-14y olds	Oct-19	0	Yes
2604	26	school college university student	Tuesday	Daily or almost daily	Friend	Physical	1h - <2h	5-9y olds	10-14y olds	Oct-19	0	Yes
2606	26	others	Tuesday	Daily or almost daily	Friend	Nonphysical	15mins - <1h	25-34y olds	35-44y olds	0-9	6.7	Yes
2606	26	others	Tuesday	At least once a week	Friend	Nonphysical	15mins - <1h	25-34y olds	35-44y olds	0-9	4.8	Yes
2606	26	others	Tuesday	Daily or almost daily	Household member	Physical	>4h	15-24y olds	35-44y olds	0-9	0	Yes
2606	26	others	Tuesday	Daily or almost daily	Other	Nonphysical	2h - <4h	25-34y olds	35-44y olds	0-9	0	Yes
2606	26	others	Tuesday	Daily or almost daily	Friend	Nonphysical	15mins - <1h	25-34y olds	35-44y olds	0-9	6.7	Yes
2606	26	others	Tuesday	At least once a week	Friend	Nonphysical	<15mins	35-44y olds	35-44y olds	0-9	4.8	Yes
2606	26	others	Tuesday	At least once a week	Friend	Nonphysical	<15mins	35-44y olds	35-44y olds	0-9	4.8	Yes
2606	26	others	Tuesday	Daily or almost daily	Household member	Physical	>4h	25-34y olds	35-44y olds	0-9	0	Yes
2606	26	others	Tuesday	Daily or almost daily	Household member	Physical	>4h	2-4y olds	35-44y olds	0-9	0	Yes
2610	26	others	Friday	Daily or almost daily	Other relative	Nonphysical	>4h	15-24y olds	15-24y olds	Oct-19	0	Yes
2610	26	others	Friday	Daily or almost daily	Other relative	Nonphysical	<15mins	55-64y olds	15-24y olds	Oct-19	0	Yes
2610	26	others	Friday	Daily or almost daily	Household member	Physical	>4h	15-24y olds	15-24y olds	Oct-19	0	Yes
2610	26	others	Friday	At least once a month	Friend	Physical	15mins - <1h	15-24y olds	15-24y olds	Oct-19	0	Yes
2610	26	others	Friday	Daily or almost daily	Other	Nonphysical	2h - <4h	15-24y olds	15-24y olds	Oct-19	0	Yes
2610	26	others	Friday	Daily or almost daily	Household member	Physical	>4h	10-14y olds	15-24y olds	Oct-19	0	Yes
2610	26	others	Friday	Daily or almost daily	Household member	Physical	>4h	25-34y olds	15-24y olds	Oct-19	0	Yes
2610	26	others	Friday	Daily or almost daily	Household member	Physical	>4h	45-54Y olds	15-24y olds	Oct-19	0	Yes
2610	26	others	Friday	Daily or almost daily	Household member	Physical	>4h	10-14y olds	15-24y olds	Oct-19	0	Yes
2610	26	others	Friday	Daily or almost daily	Other	Nonphysical	2h - <4h	45-54Y olds	15-24y olds	Oct-19	0	Yes
2610	26	others	Friday	Daily or almost daily	Household member	Physical	>4h	45-54Y olds	15-24y olds	Oct-19	0	Yes
2614	26	pre-school child	Tuesday	Daily or almost daily	Household member	Physical	>4h	35-44y olds	<2y olds	0-9	0	Yes
2614	26	pre-school child	Tuesday	Daily or almost daily	Other relative	Physical	>4h	5-9y olds	<2y olds	0-9	0	Yes
2617	26	unemployed	Tuesday	Daily or almost daily	Household member	Nonphysical	>4h	25-34y olds	65+y olds	0-9	0	Yes
2620	26	school college university student	Tuesday	At least once a month	Other relative	Physical		2-4y olds	2-4y olds	0-9	0	Yes
2620	26	school college university student	Tuesday	At least once a month	Other relative	Physical		2-4y olds	2-4y olds	0-9	0	Yes
2620	26	school college university student	Tuesday	At least once a week	Household member	Physical	2h - <4h	2-4y olds	2-4y olds	0-9	0	Yes
2620	26	school college university student	Tuesday		Other relative	Physical	2h - <4h	5-9y olds	2-4y olds	0-9	0	Yes
2620	26	school college university student	Tuesday	Daily or almost daily	Household member	Physical	2h - <4h	2-4y olds	2-4y olds	0-9	0	Yes
2620	26	school college university student	Tuesday	At least once a month	Other relative	Physical		2-4y olds	2-4y olds	0-9	0	Yes
2627	26	school college university student	Friday	Daily or almost daily	Friend	Physical	1h - <2h	10-14y olds	10-14y olds	0-9	0	Yes
2627	26	school college university student	Friday	Daily or almost daily	Friend	Physical	15mins - <1h	10-14y olds	10-14y olds	0-9	0	Yes
2627	26	school college university student	Friday	Daily or almost daily	Friend	Physical	15mins - <1h	10-14y olds	10-14y olds	0-9	0	Yes
2627	26	school college university student	Friday	Daily or almost daily	Friend	Physical	1h - <2h	5-9y olds	10-14y olds	0-9	0	Yes
2627	26	school college university student	Friday	Daily or almost daily	Friend	Physical	2h - <4h		10-14y olds	0-9	0	Yes
2627	26	school college university student	Friday	Daily or almost daily	Friend	Physical	1h - <2h	10-14y olds	10-14y olds	0-9	0	Yes
2627	26	school college university student	Friday	Daily or almost daily	Friend	Physical	1h - <2h	10-14y olds	10-14y olds	0-9	0	Yes
2627	26	school college university student	Friday	Daily or almost daily	Friend	Nonphysical	1h - <2h	5-9y olds	10-14y olds	0-9	0	Yes
2627	26	school college university student	Friday	Daily or almost daily	Other	Physical	1h - <2h	10-14y olds	10-14y olds	0-9	0	Yes
2627	26	school college university student	Friday	Daily or almost daily	Friend	Physical	15mins - <1h	5-9y olds	10-14y olds	0-9	0	Yes
2702	27	shop worker	Friday	At least once a week	Friend	Nonphysical	1h - <2h	35-44y olds	35-44y olds	Oct-19	0	Yes
2702	27	shop worker	Friday	At least once a week	Friend	Nonphysical	1h - <2h	25-34y olds	35-44y olds	Oct-19	0	Yes
2702	27	shop worker	Friday	At least once a week	Friend	Nonphysical	1h - <2h	45-54Y olds	35-44y olds	Oct-19	0	Yes
2702	27	shop worker	Friday	At least once a week	Other	Nonphysical	1h - <2h	25-34y olds	35-44y olds	Oct-19	0	Yes
2702	27	shop worker	Friday	At least once a week	Friend	Nonphysical	1h - <2h	45-54Y olds	35-44y olds	Oct-19	0	Yes
2702	27	shop worker	Friday	Daily or almost daily	Household member	Physical	>4h	5-9y olds	35-44y olds	Oct-19	0	Yes
2702	27	shop worker	Friday	Daily or almost daily	Household member	Physical	>4h	2-4y olds	35-44y olds	Oct-19	0	Yes
2702	27	shop worker	Friday	At least once a week	Other	Nonphysical	1h - <2h	25-34y olds	35-44y olds	Oct-19	0	Yes
2702	27	shop worker	Friday	Daily or almost daily	Household member	Physical	>4h	15-24y olds	35-44y olds	Oct-19	0	Yes
2704	27	school college university student	Friday	Daily or almost daily	Household member	Physical	>4h	2-4y olds	10-14y olds	0-9	0	Yes
2704	27	school college university student	Friday	Daily or almost daily	Colleague or schoolmate	Physical	>4h	5-9y olds	10-14y olds	0-9	0	Yes
2704	27	school college university student	Friday	Daily or almost daily	Household member	Physical	>4h	15-24y olds	10-14y olds	0-9	0	Yes
2704	27	school college university student	Friday	Daily or almost daily	Colleague or schoolmate	Physical	>4h	10-14y olds	10-14y olds	0-9	0	Yes
2704	27	school college university student	Friday	Daily or almost daily	Colleague or schoolmate	Physical	>4h	10-14y olds	10-14y olds	0-9	0	Yes
2704	27	school college university student	Friday	Daily or almost daily	Colleague or schoolmate	Physical	>4h	10-14y olds	10-14y olds	0-9	0	Yes
2704	27	school college university student	Friday	Daily or almost daily	Household member	Physical	>4h	35-44y olds	10-14y olds	0-9	0	Yes
2704	27	school college university student	Friday	Daily or almost daily	Colleague or schoolmate	Physical	>4h	10-14y olds	10-14y olds	0-9	0	Yes
2704	27	school college university student	Friday	Daily or almost daily	Household member	Physical	>4h	35-44y olds	10-14y olds	0-9	0	Yes
2706	27	others	Friday	At least once a week	Friend	Nonphysical	2h - <4h	15-24y olds	25-34y olds	Oct-19	0	Yes
2706	27	others	Friday	Daily or almost daily	Household member	Physical	>4h	15-24y olds	25-34y olds	Oct-19	0	Yes
2706	27	others	Friday	At least once a week	Friend	Nonphysical	>4h	25-34y olds	25-34y olds	Oct-19	8.4	Yes
2706	27	others	Friday	At least once a week	Friend	Physical	2h - <4h	25-34y olds	25-34y olds	Oct-19	0	Yes
2710	27	housewife	Friday	At least once a week	Other relative	Nonphysical	>4h	35-44y olds	15-24y olds	20 - 29	6.6	Yes
2710	27	housewife	Friday	Daily or almost daily	Household member	Physical	>4h	2-4y olds	15-24y olds	20 - 29	0	Yes
2710	27	housewife	Friday	At least once a week	Other relative	Nonphysical	>4h	65+y olds	15-24y olds	20 - 29	6.6	Yes
2710	27	housewife	Friday	At least once a week	Other relative	Nonphysical	>4h	25-34y olds	15-24y olds	20 - 29	6.6	Yes
2710	27	housewife	Friday	Daily or almost daily	Household member	Physical	>4h	25-34y olds	15-24y olds	20 - 29	0	Yes
2714	27	pre-school child	Sunday	At least once a week	Friend	Physical	2h - <4h	45-54Y olds	<2y olds	0-9	0	Yes
2714	27	pre-school child	Sunday	At least once a week	Other relative	Physical	2h - <4h	25-34y olds	<2y olds	0-9	0	Yes
2714	27	pre-school child	Sunday	Daily or almost daily	Household member	Physical	>4h	2-4y olds	<2y olds	0-9	0	Yes
2714	27	pre-school child	Sunday	Daily or almost daily	Other relative	Physical	>4h	10-14y olds	<2y olds	0-9	0	Yes
2714	27	pre-school child	Sunday	Daily or almost daily	Other relative	Physical	>4h	5-9y olds	<2y olds	0-9	0	Yes
2714	27	pre-school child	Sunday	Daily or almost daily	Other relative	Physical	>4h	5-9y olds	<2y olds	0-9	0	Yes
2714	27	pre-school child	Sunday	At least once a week	Friend	Physical	2h - <4h	25-34y olds	<2y olds	0-9	0	Yes
2714	27	pre-school child	Sunday	At least once a week	Friend	Physical	2h - <4h	45-54Y olds	<2y olds	0-9	0	Yes
2714	27	pre-school child	Sunday	Daily or almost daily	Household member	Physical	>4h	35-44y olds	<2y olds	0-9	0	Yes
2714	27	pre-school child	Sunday	Daily or almost daily	Household member	Physical	>4h	15-24y olds	<2y olds	0-9	0	Yes
2717	27	housewife	Sunday	Daily or almost daily	Other relative	Physical	>4h	2-4y olds	65+y olds	0-9	0	Yes
2717	27	housewife	Sunday	Daily or almost daily	Household member	Physical	>4h	10-14y olds	65+y olds	0-9	0	Yes
2717	27	housewife	Sunday	Daily or almost daily	Other relative	Physical	>4h	15-24y olds	65+y olds	0-9	0	Yes
2717	27	housewife	Sunday	Daily or almost daily	Other relative	Physical	>4h	25-34y olds	65+y olds	0-9	0	Yes
2717	27	housewife	Sunday	Daily or almost daily	Other relative	Physical	>4h	<2y olds	65+y olds	0-9	0	Yes
2720	27	pre-school child	Sunday	Daily or almost daily	Household member	Physical	>4h	2-4y olds	2-4y olds	Oct-19	0	Yes
2720	27	pre-school child	Sunday	Daily or almost daily	Household member	Physical	>4h	25-34y olds	2-4y olds	Oct-19	0	Yes
2720	27	pre-school child	Sunday	Daily or almost daily	Household member	Physical	>4h	5-9y olds	2-4y olds	Oct-19	0	Yes
2720	27	pre-school child	Sunday	Daily or almost daily	Household member	Physical	>4h	2-4y olds	2-4y olds	Oct-19	0	Yes
2720	27	pre-school child	Sunday	Daily or almost daily	Household member	Physical	>4h	15-24y olds	2-4y olds	Oct-19	0	Yes
2720	27	pre-school child	Sunday	Daily or almost daily	Household member	Physical	>4h	55-64y olds	2-4y olds	Oct-19	0	Yes
2720	27	pre-school child	Sunday	Daily or almost daily	Household member	Physical	>4h	10-14y olds	2-4y olds	Oct-19	0	Yes
2720	27	pre-school child	Sunday	Daily or almost daily	Household member	Physical	>4h	10-14y olds	2-4y olds	Oct-19	0	Yes
2720	27	pre-school child	Sunday	Daily or almost daily	Household member	Physical	>4h	35-44y olds	2-4y olds	Oct-19	0	Yes
2720	27	pre-school child	Sunday	Daily or almost daily	Household member	Physical	>4h	10-14y olds	2-4y olds	Oct-19	0	Yes
2721	27	manual worker	Sunday	Daily or almost daily	Household member	Physical	>4h	55-64y olds	45-54Y olds	0-9	0	Yes
2721	27	manual worker	Sunday	At least once a week	Friend	Nonphysical	2h - <4h	45-54Y olds	45-54Y olds	0-9	7.3	Yes
2721	27	manual worker	Sunday	At least once a month	Friend	Nonphysical	1h - <2h	25-34y olds	45-54Y olds	0-9	7.3	Yes
2721	27	manual worker	Sunday	Daily or almost daily	Household member	Physical	>4h	15-24y olds	45-54Y olds	0-9	0	Yes
2724	27	pre-school child	Sunday	Daily or almost daily	Household member	Physical	>4h	5-9y olds	<2y olds	Oct-19	0	Yes
2724	27	pre-school child	Sunday	Daily or almost daily	Household member	Physical	>4h	45-54Y olds	<2y olds	Oct-19	0	Yes
2724	27	pre-school child	Sunday	Daily or almost daily	Household member	Physical	>4h	5-9y olds	<2y olds	Oct-19	0	Yes
2724	27	pre-school child	Sunday	Daily or almost daily	Household member	Physical	>4h	10-14y olds	<2y olds	Oct-19	0	Yes
2724	27	pre-school child	Sunday	Daily or almost daily	Household member	Physical	>4h	35-44y olds	<2y olds	Oct-19	0	Yes
2724	27	pre-school child	Sunday	Daily or almost daily	Household member	Physical	>4h	5-9y olds	<2y olds	Oct-19	0	Yes
2724	27	pre-school child	Sunday	Daily or almost daily	Household member	Physical	>4h	10-14y olds	<2y olds	Oct-19	0	Yes
2724	27	pre-school child	Sunday	Daily or almost daily	Household member	Physical	>4h	25-34y olds	<2y olds	Oct-19	0	Yes
2724	27	pre-school child	Sunday	Daily or almost daily	Household member	Physical	>4h	<2y olds	<2y olds	Oct-19	0	Yes
2724	27	pre-school child	Sunday	Daily or almost daily	Household member	Physical	>4h	10-14y olds	<2y olds	Oct-19	0	Yes
2724	27	pre-school child	Sunday	Daily or almost daily	Household member	Physical	>4h	<2y olds	<2y olds	Oct-19	0	Yes
2802	28	unemployed	Sunday	At least once a week	Other	Physical	2h - <4h	10-14y olds	15-24y olds	0-9	0	Yes
2802	28	unemployed	Sunday	Daily or almost daily	Household member	Physical	>4h	2-4y olds	15-24y olds	0-9	0	Yes
2802	28	unemployed	Sunday	Daily or almost daily	Household member	Physical	>4h	35-44y olds	15-24y olds	0-9	0	Yes
2802	28	unemployed	Sunday	At least once a week	Other	Nonphysical	2h - <4h	15-24y olds	15-24y olds	0-9	0	Yes
2802	28	unemployed	Sunday	Daily or almost daily	Household member	Physical	>4h	25-34y olds	15-24y olds	0-9	0	Yes
2802	28	unemployed	Sunday	Daily or almost daily	Household member	Physical	>4h	10-14y olds	15-24y olds	0-9	0	Yes
2804	28	school college university student	Sunday	Daily or almost daily	Colleague or schoolmate	Physical	>4h	5-9y olds	5-9y olds	0-9	6.8	Yes
2804	28	school college university student	Sunday	Daily or almost daily	Colleague or schoolmate	Physical	>4h	5-9y olds	5-9y olds	0-9	6.8	Yes
2804	28	school college university student	Sunday	Daily or almost daily	Colleague or schoolmate	Physical	>4h	15-24y olds	5-9y olds	0-9	9.7	Yes
2804	28	school college university student	Sunday	Daily or almost daily	Colleague or schoolmate	Physical	>4h	10-14y olds	5-9y olds	0-9	9.7	Yes
2804	28	school college university student	Sunday	Daily or almost daily	Colleague or schoolmate	Physical	>4h	10-14y olds	5-9y olds	0-9	6.8	Yes
2804	28	school college university student	Sunday	At least once a month	Other relative	Physical	>4h	45-54Y olds	5-9y olds	0-9	0	Yes
2804	28	school college university student	Sunday	Daily or almost daily	Colleague or schoolmate	Physical	>4h	10-14y olds	5-9y olds	0-9	9.7	Yes
2804	28	school college university student	Sunday	Daily or almost daily	Colleague or schoolmate	Physical	>4h	10-14y olds	5-9y olds	0-9	9.7	Yes
2804	28	school college university student	Sunday	Daily or almost daily	Colleague or schoolmate	Physical	>4h	5-9y olds	5-9y olds	0-9	6.8	Yes
2804	28	school college university student	Sunday	Daily or almost daily	Colleague or schoolmate	Physical	>4h	2-4y olds	5-9y olds	0-9	6.8	Yes
2804	28	school college university student	Sunday	At least once a month	Household member	Physical	>4h	65+y olds	5-9y olds	0-9	0	Yes
2806	28	agriculture	Sunday	At least once a week	Friend	Nonphysical	15mins - <1h	25-34y olds	45-54Y olds	0-9	0	Yes
2806	28	agriculture	Sunday	At least once a week	Friend	Nonphysical	>4h	25-34y olds	45-54Y olds	0-9	0	Yes
2806	28	agriculture	Sunday	Daily or almost daily	Household member	Physical	>4h	2-4y olds	45-54Y olds	0-9	0	Yes
2806	28	agriculture	Sunday	Daily or almost daily	Other relative	Nonphysical	<15mins	65+y olds	45-54Y olds	0-9	0	Yes
2806	28	agriculture	Sunday	At least once a week	Friend	Nonphysical	2h - <4h	25-34y olds	45-54Y olds	0-9	0	Yes
2806	28	agriculture	Sunday	At least once a week	Friend	Nonphysical	2h - <4h	15-24y olds	45-54Y olds	0-9	0	Yes
2806	28	agriculture	Sunday	Daily or almost daily	Other relative	Nonphysical	<15mins	25-34y olds	45-54Y olds	0-9	0	Yes
2806	28	agriculture	Sunday	Daily or almost daily	Other relative	Nonphysical	<15mins	2-4y olds	45-54Y olds	0-9	0	Yes
2806	28	agriculture	Sunday	At least once a week	Friend	Nonphysical	15mins - <1h	45-54Y olds	45-54Y olds	0-9	0	Yes
2806	28	agriculture	Sunday	Daily or almost daily	Other relative	Nonphysical	<15mins	65+y olds	45-54Y olds	0-9	0	Yes
2806	28	agriculture	Sunday	Daily or almost daily	Household member	Physical	>4h	65+y olds	45-54Y olds	0-9	0	Yes
2806	28	agriculture	Sunday	At least once a week	Friend	Nonphysical	>4h	25-34y olds	45-54Y olds	0-9	0	Yes
2806	28	agriculture	Sunday	Daily or almost daily	Other relative	Nonphysical	>4h	45-54Y olds	45-54Y olds	0-9	0	Yes
2806	28	agriculture	Sunday	At least once a week	Friend	Nonphysical	2h - <4h	25-34y olds	45-54Y olds	0-9	0	Yes
2806	28	agriculture	Sunday	Daily or almost daily	Other relative	Nonphysical	<15mins	15-24y olds	45-54Y olds	0-9	0	Yes
2810	28	agriculture	Sunday	Daily or almost daily	Household member	Nonphysical	>4h	10-14y olds	35-44y olds	Oct-19	0	Yes
2810	28	agriculture	Sunday	Never met before	Other	Nonphysical	<15mins	45-54Y olds	35-44y olds	Oct-19	0	Yes
2810	28	agriculture	Sunday	At least once a week	Other	Nonphysical	1h - <2h	15-24y olds	35-44y olds	Oct-19	0	Yes
2810	28	agriculture	Sunday	Daily or almost daily	Household member	Nonphysical	>4h	10-14y olds	35-44y olds	Oct-19	0	Yes
2810	28	agriculture	Sunday	Daily or almost daily	Household member	Nonphysical	>4h	10-14y olds	35-44y olds	Oct-19	0	Yes
2810	28	agriculture	Sunday	Daily or almost daily	Household member	Nonphysical	>4h	65+y olds	35-44y olds	Oct-19	0	Yes
2810	28	agriculture	Sunday	At least once a week	Other	Nonphysical	1h - <2h	15-24y olds	35-44y olds	Oct-19	0	Yes
2810	28	agriculture	Sunday	Daily or almost daily	Household member	Nonphysical	>4h	10-14y olds	35-44y olds	Oct-19	0	Yes
2812	28	pre-school child	Sunday	Daily or almost daily	Household member	Physical	>4h	10-14y olds	2-4y olds	Oct-19	0	Yes
2812	28	pre-school child	Sunday	Daily or almost daily	Friend	Physical	>4h	10-14y olds	2-4y olds	Oct-19	0	Yes
2812	28	pre-school child	Sunday	Daily or almost daily	Household member	Physical	>4h	5-9y olds	2-4y olds	Oct-19	0	Yes
2812	28	pre-school child	Sunday	Daily or almost daily	Friend	Physical	>4h	10-14y olds	2-4y olds	Oct-19	0	Yes
2812	28	pre-school child	Sunday	Daily or almost daily	Household member	Physical	>4h	5-9y olds	2-4y olds	Oct-19	0	Yes
2812	28	pre-school child	Sunday	Daily or almost daily	Household member	Physical	>4h	25-34y olds	2-4y olds	Oct-19	0	Yes
2812	28	pre-school child	Sunday	Daily or almost daily	Household member	Physical	>4h	35-44y olds	2-4y olds	Oct-19	0	Yes
2814	28	pre-school child	Sunday	Daily or almost daily	Other relative	Physical	>4h	2-4y olds	<2y olds	Oct-19	0	Yes
2814	28	pre-school child	Sunday	At least once a week	Other relative	Physical	1h - <2h	10-14y olds	<2y olds	Oct-19	0	Yes
2814	28	pre-school child	Sunday	Daily or almost daily	Household member	Physical	>4h	2-4y olds	<2y olds	Oct-19	0	Yes
2814	28	pre-school child	Sunday	Daily or almost daily	Other relative	Physical	>4h	2-4y olds	<2y olds	Oct-19	0	Yes
2814	28	pre-school child	Sunday	Daily or almost daily	Household member	Physical	>4h	5-9y olds	<2y olds	Oct-19	0	Yes
2814	28	pre-school child	Sunday	Daily or almost daily	Household member	Physical	>4h	25-34y olds	<2y olds	Oct-19	0	Yes
2814	28	pre-school child	Sunday	Daily or almost daily	Other relative	Physical	15mins - <1h	15-24y olds	<2y olds	Oct-19	0	Yes
2817	28	agriculture	Sunday	At least once a week	Other	Nonphysical	<15mins	25-34y olds	15-24y olds	Oct-19	0	Yes
2817	28	agriculture	Sunday	Daily or almost daily	Household member	Nonphysical	2h - <4h	35-44y olds	15-24y olds	Oct-19	0	Yes
2817	28	agriculture	Sunday	Daily or almost daily	Other relative	Physical	>4h	15-24y olds	15-24y olds	Oct-19	0	Yes
2817	28	agriculture	Sunday	At least once a week	Other relative	Nonphysical	<15mins	35-44y olds	15-24y olds	Oct-19	0	Yes
2817	28	agriculture	Sunday	Daily or almost daily	Household member	Physical	>4h	25-34y olds	15-24y olds	Oct-19	0	Yes
2817	28	agriculture	Sunday	At least once a week	Friend	Nonphysical	<15mins	15-24y olds	15-24y olds	Oct-19	0	Yes
2820	28	pre-school child	Sunday	Daily or almost daily	Household member	Physical	>4h	15-24y olds	2-4y olds	Oct-19	0	Yes
2820	28	pre-school child	Sunday	Daily or almost daily	Household member	Physical	>4h	10-14y olds	2-4y olds	Oct-19	6.6	Yes
2820	28	pre-school child	Sunday	Daily or almost daily	Other relative	Physical	<15mins	10-14y olds	2-4y olds	Oct-19	0	Yes
2820	28	pre-school child	Sunday	Daily or almost daily	Household member	Physical	>4h	25-34y olds	2-4y olds	Oct-19	0	Yes
2820	28	pre-school child	Sunday	Daily or almost daily	Other relative	Physical	<15mins	10-14y olds	2-4y olds	Oct-19	0	Yes
2820	28	pre-school child	Sunday	Daily or almost daily	Household member	Physical	>4h	10-14y olds	2-4y olds	Oct-19	0	Yes
2820	28	pre-school child	Sunday	Daily or almost daily	Household member	Physical	>4h	15-24y olds	2-4y olds	Oct-19	0	Yes
2820	28	pre-school child	Sunday	Daily or almost daily	Other relative	Physical	1h - <2h	10-14y olds	2-4y olds	Oct-19	6.6	Yes
2820	28	pre-school child	Sunday	Daily or almost daily	Friend	Physical	<15mins	15-24y olds	2-4y olds	Oct-19	0	Yes
2821	28	agriculture	Sunday	At least once a week	Friend	Physical	15mins - <1h	25-34y olds	25-34y olds	Oct-19	3.1	Yes
2821	28	agriculture	Sunday	Daily or almost daily	Friend	Nonphysical	1h - <2h	25-34y olds	25-34y olds	Oct-19	3.1	Yes
2821	28	agriculture	Sunday	Daily or almost daily	Friend	Physical	2h - <4h	35-44y olds	25-34y olds	Oct-19	3.1	Yes
2821	28	agriculture	Sunday	Daily or almost daily	Friend	Physical	15mins - <1h	25-34y olds	25-34y olds	Oct-19	3.1	Yes
2821	28	agriculture	Sunday	At least once a week	Friend	Physical	<15mins	35-44y olds	25-34y olds	Oct-19	3.5	Yes
2821	28	agriculture	Sunday	Daily or almost daily	Friend	Nonphysical	1h - <2h	35-44y olds	25-34y olds	Oct-19	3.5	Yes
2821	28	agriculture	Sunday	Daily or almost daily	Friend	Nonphysical	15mins - <1h	25-34y olds	25-34y olds	Oct-19	0	Yes
2821	28	agriculture	Sunday	At least once a week	Friend	Physical	2h - <4h	35-44y olds	25-34y olds	Oct-19	0	Yes
2821	28	agriculture	Sunday	Daily or almost daily	Friend	Nonphysical	15mins - <1h	25-34y olds	25-34y olds	Oct-19	3.1	Yes
2821	28	agriculture	Sunday	At least once a week	Friend	Nonphysical	<15mins	25-34y olds	25-34y olds	Oct-19	0	Yes
2823	28	school college university student	Sunday	Daily or almost daily	Household member	Physical	1h - <2h	10-14y olds	10-14y olds	Oct-19	0	Yes
2823	28	school college university student	Sunday	At least once a week	Other relative	Physical	1h - <2h	10-14y olds	10-14y olds	Oct-19	0	Yes
2823	28	school college university student	Sunday	At least once a week	Household member	Nonphysical	15mins - <1h	35-44y olds	10-14y olds	Oct-19	0	Yes
2823	28	school college university student	Sunday	Daily or almost daily	Household member	Physical	2h - <4h	35-44y olds	10-14y olds	Oct-19	0	Yes
2823	28	school college university student	Sunday	At least once a week	Other	Nonphysical	<15mins	15-24y olds	10-14y olds	Oct-19	0	Yes
2823	28	school college university student	Sunday	Daily or almost daily	Household member	Physical	2h - <4h	10-14y olds	10-14y olds	Oct-19	0	Yes
2823	28	school college university student	Sunday	At least once a week	Household member	Physical	1h - <2h	15-24y olds	10-14y olds	Oct-19	0	Yes
2823	28	school college university student	Sunday	Daily or almost daily	Other	Nonphysical	1h - <2h	15-24y olds	10-14y olds	Oct-19	0	Yes
2823	28	school college university student	Sunday	At least once a week	Household member	Nonphysical	15mins - <1h	15-24y olds	10-14y olds	Oct-19	0	Yes
2823	28	school college university student	Sunday	Daily or almost daily	Other relative	Physical	2h - <4h	15-24y olds	10-14y olds	Oct-19	0	Yes
2823	28	school college university student	Sunday	At least once a week	Other relative	Nonphysical	15mins - <1h	10-14y olds	10-14y olds	Oct-19	0	Yes
2823	28	school college university student	Sunday	At least once a week	Other relative	Nonphysical	15mins - <1h	15-24y olds	10-14y olds	Oct-19	0	Yes
2823	28	school college university student	Sunday	At least once a week	Other	Nonphysical	<15mins	25-34y olds	10-14y olds	Oct-19	0	Yes
2823	28	school college university student	Sunday	At least once a week	Household member	Physical	15mins - <1h	15-24y olds	10-14y olds	Oct-19	0	Yes
2823	28	school college university student	Sunday	Daily or almost daily	Other relative	Physical	15mins - <1h	15-24y olds	10-14y olds	Oct-19	0	Yes
2823	28	school college university student	Sunday	At least once a week	Other relative	Nonphysical	1h - <2h	15-24y olds	10-14y olds	Oct-19	0	Yes
2823	28	school college university student	Sunday	Daily or almost daily	Household member	Physical	15mins - <1h	15-24y olds	10-14y olds	Oct-19	0	Yes
2823	28	school college university student	Sunday	Daily or almost daily	Household member	Physical	2h - <4h	10-14y olds	10-14y olds	Oct-19	0	Yes
2823	28	school college university student	Sunday	Daily or almost daily	Household member	Physical	2h - <4h	15-24y olds	10-14y olds	Oct-19	0	Yes
2823	28	school college university student	Sunday	At least once a week	Other relative	Physical	1h - <2h	15-24y olds	10-14y olds	Oct-19	0	Yes
2823	28	school college university student	Sunday	At least once a week	Household member	Physical	1h - <2h	45-54Y olds	10-14y olds	Oct-19	0	Yes
2823	28	school college university student	Sunday	At least once a week	Household member	Physical	1h - <2h	10-14y olds	10-14y olds	Oct-19	0	Yes
2823	28	school college university student	Sunday	Daily or almost daily	Household member	Physical	15mins - <1h	25-34y olds	10-14y olds	Oct-19	0	Yes
2902	29	manual worker	Sunday	Daily or almost daily	Household member	Physical	>4h	35-44y olds	35-44y olds	0-9	0	Yes
2902	29	manual worker	Sunday	Daily or almost daily	Household member	Physical	>4h	2-4y olds	35-44y olds	0-9	0	Yes
2902	29	manual worker	Sunday	At least once a week	Friend	Physical	<15mins	45-54Y olds	35-44y olds	0-9	4.1	Yes
2902	29	manual worker	Sunday	At least once a week	Colleague or schoolmate	Nonphysical	>4h	65+y olds	35-44y olds	0-9	4.1	Yes
2902	29	manual worker	Sunday	Daily or almost daily	Household member	Physical	>4h	5-9y olds	35-44y olds	0-9	0	Yes
2902	29	manual worker	Sunday	At least once a week	Colleague or schoolmate	Nonphysical	>4h	45-54Y olds	35-44y olds	0-9	4.1	Yes
2902	29	manual worker	Sunday	At least once a week	Colleague or schoolmate	Nonphysical	>4h	25-34y olds	35-44y olds	0-9	4.1	Yes
2902	29	manual worker	Sunday	Daily or almost daily	Household member	Physical	>4h	5-9y olds	35-44y olds	0-9	0	Yes
2902	29	manual worker	Sunday	At least once a week	Colleague or schoolmate	Nonphysical	>4h	65+y olds	35-44y olds	0-9	4.1	Yes
2902	29	manual worker	Sunday	Daily or almost daily	Household member	Physical	>4h	10-14y olds	35-44y olds	0-9	0	Yes
2904	29	school college university student	Sunday	Daily or almost daily	Other relative	Physical	1h - <2h	5-9y olds	5-9y olds	Don't know	0	Yes
2904	29	school college university student	Sunday	Daily or almost daily	Other relative	Physical	1h - <2h	10-14y olds	5-9y olds	Don't know	0	Yes
2904	29	school college university student	Sunday	Daily or almost daily	Household member	Physical	>4h	25-34y olds	5-9y olds	Don't know	0	Yes
2904	29	school college university student	Sunday	Daily or almost daily	Household member	Physical	>4h	15-24y olds	5-9y olds	Don't know	0	Yes
2904	29	school college university student	Sunday	Daily or almost daily	Household member	Physical	>4h	2-4y olds	5-9y olds	Don't know	0	Yes
2904	29	school college university student	Sunday	Daily or almost daily	Other relative	Physical	1h - <2h	10-14y olds	5-9y olds	Don't know	0	Yes
2906	29	agriculture	Sunday	Less than once a month	Other relative	Physical	>4h	65+y olds	45-54Y olds	Don't know	7.8	Yes
2906	29	agriculture	Sunday	Less than once a month	Other relative	Physical	>4h	45-54Y olds	45-54Y olds	Don't know	7.8	Yes
2906	29	agriculture	Sunday	Less than once a month	Other relative	Physical	>4h	65+y olds	45-54Y olds	Don't know	7.8	Yes
2906	29	agriculture	Sunday	Less than once a month	Other relative	Physical	>4h	55-64y olds	45-54Y olds	Don't know	7.8	Yes
2906	29	agriculture	Sunday	Less than once a month	Other relative	Physical	>4h	55-64y olds	45-54Y olds	Don't know	7.8	Yes
2906	29	agriculture	Sunday	Less than once a month	Other relative	Physical	>4h	15-24y olds	45-54Y olds	Don't know	7.8	Yes
2906	29	agriculture	Sunday	Less than once a month	Other relative	Physical	>4h	35-44y olds	45-54Y olds	Don't know	7.8	Yes
2906	29	agriculture	Sunday	Never met before	Other relative	Physical	>4h	35-44y olds	45-54Y olds	Don't know	7.8	Yes
2906	29	agriculture	Sunday	Daily or almost daily	Household member	Physical	>4h	45-54Y olds	45-54Y olds	Don't know	0	Yes
2906	29	agriculture	Sunday	Less than once a month	Other relative	Physical	>4h	35-44y olds	45-54Y olds	Don't know	7.8	Yes
2906	29	agriculture	Sunday	Daily or almost daily	Household member	Physical	>4h	5-9y olds	45-54Y olds	Don't know	0	Yes
2910	29	agriculture	Sunday	At least once a week	Friend	Physical	2h - <4h	35-44y olds	25-34y olds	Don't know	0	Yes
2910	29	agriculture	Sunday	Daily or almost daily	Household member	Physical	>4h	10-14y olds	25-34y olds	Don't know	0	Yes
2910	29	agriculture	Sunday	At least once a week	Friend	Physical	2h - <4h	55-64y olds	25-34y olds	Don't know	0	Yes
2910	29	agriculture	Sunday	Daily or almost daily	Household member	Physical	>4h	25-34y olds	25-34y olds	Don't know	0	Yes
2910	29	agriculture	Sunday	Daily or almost daily	Household member	Physical	>4h	10-14y olds	25-34y olds	Don't know	0	Yes
[truncated: 1,965 more rows]
